# Supplementary material for: An Evolutionarily Conserved Sexual Signature in the Primate Brain
Source: PLoS Genet. 2008 Jun 20;4(6):e1000100. doi: 10.1371/journal.pgen.1000100 (PMC2413013; doi:10.1371/journal.pgen.1000100)
Supplement: Table S1 — Single species analysis. Genes with sexually dimorphic expression. (0.63 MB XLS) [file pgen.1000100.s004.xls]

## Sheet: Human
			Penalized	Parametric test statistics
CLONEID	UGRepAcc	Symbol	Fgender	Fem vs Male	StdErr	t-value	p-value
345656	BX648323	XIST	66.6656	3.63889	0.436884	8.3292	0.000407804
470227	BX648323	XIST	42.6076	2.93744	0.323901	9.06892	0.000272615
815225	BX648254	HSBP1	30.9012	1.94354	0.237108	8.19684	0.000439738
2160626	AL080135	TTTY15	22.5947	-1.80947	0.217508	-8.3191	0.000410141
321885	NM_004660	DDX3Y	15.6023	-1.32797	0.220166	-6.03167	0.00180313
784129	NM_012479	YWHAG	14.1854	-1.48194	0.239203	-6.19532	0.00159883
884790			13.7269	-1.39995	0.212547	-6.58655	0.0012115
209383			13.707	-1.54813	0.277944	-5.56992	0.00256843
951287	NM_006597	HSPA8	12.8988	-1.73979	0.370221	-4.69933	0.0053403
878836			12.5347	-1.4403	0.260571	-5.52747	0.00265633
490947			12.0129	-1.2031	0.151297	-7.95188	0.000507043
251936	AF135168	NSF	11.887	-1.25601	0.187387	-6.70277	0.00111857
855749	BM913099	TPI1	11.6726	-1.18275	0.157587	-7.50538	0.000664035
1601947	BQ214619	COX7A2	11.6723	-1.22692	0.17711	-6.92745	0.000961732
292996	CR622695	YWHAH	11.6012	-1.37767	0.260924	-5.27999	0.00324498
1636876	BX648521	TUBB2C	11.5892	-1.14554	0.166016	-6.9002	0.000979304
278531	AK128382	COX6C	11.5219	-1.25171	0.195919	-6.38895	0.00139131
782164	BC071795	CISD1	11.3846	-1.19637	0.180856	-6.61508	0.00118787
2306752	AK091336	STMN2	11.1848	-1.5892	0.358052	-4.43845	0.00677461
138775	CR593909	NGFRAP1	11.1565	-1.19546	0.180104	-6.63762	0.00116958
309449	BQ050176	RPS4Y1	11.1533	-1.88903	0.471534	-4.00614	0.0102607
258790	BC111026	CCK	11.1532	-1.58525	0.357378	-4.43578	0.00679146
2018821	NM_178191	ATPIF1	11.0948	-1.28477	0.226223	-5.67923	0.00235737
1492104	BX648521	TUBB2C	11.0833	-1.2118	0.186798	-6.48724	0.00129819
825386	BU183031	ATP5H	11.0703	-1.35058	0.259175	-5.21107	0.00343527
504596	CR621267	SLC39A2	11.0295	-1.48609	0.320362	-4.63877	0.00563897
66315	BM454597	VDAC2	10.7275	-1.22107	0.203447	-6.00192	0.0018435
83549	AK094009	C1R	10.7165	-1.34676	0.267676	-5.03131	0.00399637
325520	AK094440	MRPL33	10.5899	-1.22436	0.209657	-5.83984	0.00208305
2315147	AK056803	H2AFZ	10.538	-1.16179	0.174598	-6.65404	0.00115647
950615			10.2307	-1.39183	0.302903	-4.59495	0.00586715
884511	BG179412	COX7B	9.87723	-1.07433	0.138757	-7.74253	0.000574435
273652			9.87642	1.08132	0.373909	2.89193	0.0341101
38816			9.71459	-1.06768	0.140513	-7.59842	0.000627034
346583	NM_012302	LPHN2	9.70273	-1.44985	0.345031	-4.20208	0.00847258
204257	NM_003816	ADAM9	9.68491	-1.04355	0.156428	-6.67112	0.00114302
1470060	BI083878	TUBA1A	9.63002	-1.4555	0.34984	-4.16048	0.00882002
2055125	NM_033160	ZNF658	9.62207	-1.10749	0.200282	-5.52966	0.0026517
2009779	NM_004703	RABEP1	9.50289	-1.23811	0.252411	-4.90514	0.00445454
725335	AK022171	DCTN2	9.50105	-1.23855	0.2527	-4.90127	0.00446955
1472150	BF965152	ATP5O	9.47014	-1.34298	0.304716	-4.40732	0.00697397
1586340	AK094805	NECAP1	9.40725	-1.19073	0.230472	-5.16647	0.00356539
179776			9.33484	-1.30543	0.291478	-4.47867	0.0065267
261541	NM_005813	PRKD3	9.2289	-1.06815	0.161331	-6.62084	0.00118316
838568	AK128382	COX6C	9.18459	-1.14427	0.212036	-5.39656	0.00295048
2314420	BF680552	NPY	9.18218	-1.33521	0.310736	-4.29691	0.00773809
213523	BC071795	CISD1	9.16055	-1.37786	0.331133	-4.16106	0.00881502
321389	BM809498	NDUFA13	9.08795	-1.13344	0.209191	-5.41818	0.00289935
47341	AF052095		9.07261	-0.977619	0.134834	-7.25053	0.000779436
307029	AA780485		8.95883	-1.1834	0.242322	-4.88358	0.00453881
756537	BM718936		8.95306	1.43426	0.363548	3.94519	0.0109031
186664	AK024386	GRHPR	8.94148	-1.26163	0.283574	-4.44903	0.0067084
843098	NM_006317	BASP1	8.9218	-1.12033	0.207563	-5.39753	0.00294815
726445	AL832843	FAM134A	8.8953	-1.18185	0.243772	-4.84819	0.00468124
1492304	BX641071	NOL5A	8.83315	-1.10472	0.201403	-5.48514	0.00274752
2578793	AK098778	ALDOA	8.8181	-1.34515	0.328016	-4.10086	0.00934696
1457425			8.8106	1.31672	0.361097	3.64645	0.0148031
505881	BM809993	ADA	8.70318	-1.10473	0.206469	-5.35061	0.00306266
1636707	AK093128	EIF3H	8.67983	-1.20484	0.263899	-4.56552	0.00602645
2313921	BM552702	NDUFB3	8.66522	-1.24024	0.282691	-4.38727	0.00710604
1572838			8.60676	-1.12601	0.222967	-5.05012	0.0039329
32889	NM_013236	ATXN10	8.60178	-1.13266	0.22704	-4.98882	0.00414422
1472754	CD517959	COX6B1	8.59202	-1.1165	0.21791	-5.12367	0.00369571
49988	AY359095	HS3ST2	8.58111	-1.02844	0.188223	-5.46393	0.00279458
177967	NM_003042	SLC6A1	8.51724	1.50644	0.410905	3.66614	0.0145016
1841916	NM_001672	ASIP	8.48522	-0.945668	0.108266	-8.73467	0.00032579
853570	CR593822	SLC25A6	8.44603	-1.18338	0.261161	-4.53123	0.00621849
288681	NM_019850	NGEF	8.35821	-1.19714	0.271785	-4.40475	0.0069908
486436	BX537559	UGP2	8.35197	-1.12282	0.243222	-4.61645	0.00575387
2322367	NM_020532	RTN4	8.31742	-1.25611	0.30348	-4.13902	0.00900561
174627	BC022509	SCG2	8.31546	-1.21638	0.283429	-4.29166	0.00777682
745097	DB340270		8.26035	-0.949797	0.156836	-6.05599	0.00177091
824031	AK095541	DNAJA1	8.2412	-1.01214	0.163418	-6.19354	0.0016009
45912	AK123880		8.1767	-0.921956	0.123531	-7.46337	0.000681586
453602	BG571477		8.12584	-0.973768	0.138178	-7.0472	0.000888813
970591	AK122825	HMGB1	8.11335	-1.05096	0.209407	-5.01875	0.00403944
296616	CR594284	TCEAL4	8.06819	-1.07988	0.216646	-4.98452	0.00415956
395436	NM_006345	SLC30A9	8.03882	-1.05641	0.203043	-5.20287	0.00345877
545403	BX640857	TXNL1	8.00108	-1.06623	0.210919	-5.05515	0.0039161
2019217	BC064550	SYP	7.99566	-1.24048	0.307982	-4.02776	0.0100434
2510394	AK122953	VDAC1	7.99312	-1.04124	0.19504	-5.33861	0.00309276
46958	BC030665	SULT4A1	7.98872	-0.9233	0.122462	-7.53949	0.000650179
53110	AI636713		7.97197	-1.09112	0.227468	-4.7968	0.00489743
755750	BG114681	NME1	7.96447	-1.17485	0.275145	-4.26993	0.00793927
811956	NM_006325	RAN	7.91227	-0.911258	0.128856	-7.0719	0.000874603
757236	AK123020	LOC152217	7.90918	-1.16813	0.273726	-4.26753	0.00795749
725188	AL832067	MDH1	7.89586	-1.44368	0.407876	-3.5395	0.0165713
878833	AB209038	UCHL1	7.88976	-1.1718	0.276476	-4.23835	0.00818252
769911	AK126650	CAPZB	7.83611	-0.921842	0.104146	-8.85146	0.000305915
809517	AK096756	MRPL21	7.8046	-1.05875	0.214543	-4.93493	0.00434105
782439	BU858880	ATP5I	7.78564	-1.0055	0.179605	-5.59837	0.00251143
591422			7.78018	-1.04819	0.208849	-5.01888	0.00403899
229809	BQ016002		7.76683	1.09315	0.436891	2.50211	0.0543497
244652	M93651	SET	7.75495	-0.941013	0.167769	-5.60899	0.00249053
1591788			7.74543	-0.972882	0.156849	-6.20268	0.0015903
2490935	CR601408	PSMB4	7.69971	-1.1	0.24403	-4.50766	0.00635456
28422	NM_006158	NEFL	7.67299	-1.01344	0.190405	-5.32253	0.00313367
2315045	NM_022170	EIF4H	7.63374	-1.15154	0.275877	-4.17409	0.0087045
1636714	NM_018848	MKKS	7.5864	-0.941856	0.139042	-6.77391	0.00106584
243238	BC051814	YWHAZ	7.50663	-1.07705	0.238613	-4.5138	0.00631879
843335	AK125502	SUCLG1	7.50559	-0.951388	0.151645	-6.27381	0.00151058
123811	CR738209		7.49835	1.03909	0.416104	2.4972	0.0546771
307471	AB062057	TSPAN7	7.48489	-1.1891	0.302177	-3.93513	0.0110135
1161775	BM989856		7.44063	-1.12874	0.27135	-4.15973	0.00882637
1475803	CD299556	COX7A1	7.42694	-1.14484	0.280845	-4.07641	0.00957351
843008	AK095937	EIF1B	7.39914	-1.00425	0.196733	-5.10466	0.00375535
2321118	BM478334	RPS7	7.38118	-1.18305	0.303348	-3.89999	0.0114094
324111	NM_004464	FGF5	7.35265	1.20378	0.420877	2.86017	0.0353993
2468948	NM_004549	NDUFC2	7.31868	-1.1458	0.285983	-4.00654	0.0102566
46041	NM_006658	C7orf16	7.31469	-0.935799	0.188495	-4.9646	0.00423139
1524123	CR623117		7.25407	-1.1893	0.312065	-3.81106	0.0124866
251870			7.24774	-0.970353	0.265085	-3.66054	0.0145867
1579429			7.22811	-1.03957	0.227847	-4.56258	0.00604269
240620			7.1876	-1.03011	0.223684	-4.60522	0.00581272
755444			7.18282	-0.909454	0.132481	-6.86479	0.0010027
725489	CA453810	SPCS1	7.17464	-0.879968	0.132817	-6.62539	0.00117946
878449	NM_005909	MAP1B	7.1714	-1.39116	0.41505	-3.35178	0.0202893
2021956	NM_005934	MLLT1	7.16892	-0.984904	0.223753	-4.40175	0.00701036
811606	BM553650	CHCHD2	7.15114	-1.14115	0.290689	-3.92567	0.0111185
267293	AB209215	ZNF207	7.11603	0.986901	0.403234	2.44747	0.0581173
2469109	AB209170	MAG	7.11105	-1.49086	0.463642	-3.21553	0.0235827
46054	NM_000833	GRIN2A	7.08669	-0.91811	0.146102	-6.28405	0.0014995
449309			7.08093	-1.01541	0.219115	-4.63415	0.00566251
453111	AA700906		7.04881	-0.899679	0.13127	-6.85365	0.0010102
852520	AK094006	UQCRC2	7.04383	-1.04385	0.238942	-4.36864	0.0072313
2125838	AK093478	HLA-G	7.03421	1.07717	0.259523	4.15059	0.008905
2117007	NM_144503	F11R	7.03213	-0.986165	0.201736	-4.88838	0.00451988
898276	NM_001099791	DBNDD2	6.99549	-1.197	0.327442	-3.6556	0.0146622
254328	NM_003360	UGT8	6.9949	-0.952354	0.179062	-5.31856	0.00314388
447509	NM_002119	HLA-DOA	6.9861	-1.0693	0.257036	-4.16011	0.00882318
487383	CR749239	RASGRF2	6.96144	-0.939054	0.170508	-5.50738	0.00269914
531840			6.95933	-0.835741	0.131891	-6.33658	0.00144412
486221			6.9478	-1.3312	0.396812	-3.35474	0.0202237
858293	NM_006826	YWHAQ	6.94172	-0.890785	0.137116	-6.4966	0.00128972
384939	NM_001018065	NTRK2	6.9347	1.52063	0.485637	3.13121	0.0259219
856878	NM_024331	C20orf121	6.91532	-1.02966	0.23881	-4.31161	0.007631
502832	NM_002892	ARID4A	6.90996	-1.05395	0.25131	-4.19384	0.00854011
281392	BC035009	DNER	6.89959	-0.957646	0.187935	-5.09562	0.00378414
796739			6.88782	-0.916512	0.156058	-5.87288	0.00203138
739109	BM809524	AP2S1	6.88758	-0.94142	0.176287	-5.34025	0.00308863
810868	NM_016577	RAB6B	6.88598	-0.834678	0.126206	-6.61362	0.00118906
2578221	BF572309	UBB	6.87797	-1.01838	0.230623	-4.41579	0.00691906
2419934	NM_005822	RCAN2	6.86697	-1.36976	0.41908	-3.26849	0.0222356
283089	BM548306	BEX5	6.81145	-0.868387	0.114502	-7.58405	0.000632587
362409	BC036552	GAD1	6.80227	-1.43864	0.454604	-3.1646	0.0249658
325160	NM_013259	TAGLN3	6.78946	-0.909397	0.184448	-4.93038	0.00435818
32444	AB209170	MAG	6.78834	-1.19556	0.336099	-3.55717	0.0162633
1942169	AK127664	EIF1AY	6.78807	-0.888972	0.13719	-6.47985	0.00130494
144801	NM_006888	CALM1	6.78385	-1.32899	0.403429	-3.29423	0.0216126
489823	BU506590	COX17	6.78068	-0.902029	0.218522	-4.12786	0.00910392
814431			6.76741	2.85308	1.0513	2.71386	0.0420821
2316397	AK092463	MAGED2	6.76334	-1.17392	0.325823	-3.60295	0.015495
1631649	CR598133	CSNK2B	6.75895	-1.07193	0.269079	-3.98371	0.0104919
46355	CR596615	TMEM159	6.74844	-1.06149	0.263377	-4.03032	0.0100181
2569947	BF574014	CLTC	6.74671	-0.984096	0.214346	-4.59117	0.00588737
268692	N25920		6.74032	1.18534	0.332946	3.56016	0.0162117
788533	NM_020198	CCDC47	6.73933	-1.052	0.258099	-4.07594	0.00957791
853206	AK124020	NHP2L1	6.73242	-1.05259	0.258785	-4.06744	0.00965825
288770	BC050297	TMEM144	6.72419	-1.14271	0.310796	-3.67673	0.0143423
283436	NM_001100426	RAP1GDS1	6.723	-0.974963	0.209258	-4.65915	0.00553635
2549991	BG114681	NME1	6.72245	-1.11718	0.296749	-3.76472	0.0130938
271102	BM558685	CCS	6.72007	-1.01502	0.236033	-4.30032	0.0077131
1750673	AB209029	SNCB	6.7138	-0.951936	0.193323	-4.92407	0.00438201
1534700	NM_015036	ENDOD1	6.70207	-1.07472	0.273383	-3.93118	0.0110572
796513	AK023115	NDUFC1	6.69493	-1.14966	0.315943	-3.63881	0.0149221
50130	AK125051		6.69203	-0.899483	0.152648	-5.89255	0.00200133
1584563	NM_022893	BCL11A	6.67771	-1.07438	0.27433	-3.91636	0.011223
1570436	AK090511	EXOSC7	6.67356	-0.99592	0.225888	-4.40891	0.00696366
855620	AK096699	NACA	6.67081	-1.22712	0.357957	-3.42811	0.0186736
264938	NM_015278	SASH1	6.6643	1.08035	0.278453	3.87982	0.011644
2251833	BF965172	MSMB	6.64517	-1.11245	0.297715	-3.73664	0.0134782
845630	BU536746		6.64139	-1.03429	0.251941	-4.10528	0.00930664
1475633	NM_001155	ANXA6	6.62157	-1.09344	0.288032	-3.79623	0.0126773
770888	NM_006835	CCNI	6.60757	-1.26018	0.377808	-3.3355	0.0206541
2565533	AK126983	DDT	6.60103	-1.1151	0.301282	-3.70117	0.0139824
811891	NM_024306	FA2H	6.59392	-0.956761	0.203037	-4.71224	0.00527905
52066	BC059365	TMEM155	6.5811	-0.823735	0.161461	-5.10177	0.00376453
263267	NM_005669	REEP5	6.57549	-0.973819	0.21592	-4.51008	0.00634041
51408	NM_005822	RCAN2	6.57252	-1.27667	0.387795	-3.29212	0.0216628
191978	CD249884	ATP5J2	6.56543	-0.903293	0.167935	-5.37883	0.00299319
858904	NM_030795	STMN4	6.54881	-0.935735	0.190012	-4.92462	0.00437993
2016022	NM_007030	TPPP	6.54663	-0.980801	0.222131	-4.41542	0.00692145
213651	AF059611	ENC1	6.54427	-1.01986	0.247662	-4.11796	0.00919217
562409	CD385254	NDUFS5	6.53418	-1.15806	0.328093	-3.52967	0.0167456
1486013	NM_013417	IARS	6.51521	-1.06067	0.273999	-3.87106	0.0117477
364934	NM_004938	DAPK1	6.47399	-0.839136	0.143931	-5.83011	0.00209856
782635	BQ646109	NDUFAB1	6.46952	-0.938664	0.196448	-4.77819	0.00497858
795942			6.458	-0.840057	0.108052	-7.77455	0.000563466
2299889	BX640679	PRPH2	6.43957	-0.855069	0.139065	-6.14869	0.00165412
49879			6.43127	-0.847513	0.119107	-7.11559	0.00085011
2577949	BG110202	CALM2	6.41204	-1.02542	0.257658	-3.97978	0.010533
51920	BX647893	OSBPL1A	6.40176	-0.899869	0.169975	-5.29412	0.00320749
859648	BX648030	ARHGEF7	6.38949	-0.876417	0.150383	-5.82792	0.00210208
788714	NM_013236	ATXN10	6.38613	-0.85952	0.13448	-6.39145	0.00138884
2011515	NM_015634	KIAA1279	6.38282	-0.987318	0.234782	-4.20526	0.00844668
882548	CR612316	CAPNS1	6.38157	-1.03884	0.267417	-3.88473	0.0115864
505030	AK091242	HABP4	6.36823	-0.915083	0.184102	-4.97052	0.00420986
42373	BX648477	CRYM	6.35802	-1.22896	0.374098	-3.28512	0.0218307
877827	BU588489	RPS27A	6.34342	-0.988354	0.237474	-4.16195	0.00880746
194384	BQ923254	BTF3	6.33752	-0.865693	0.162783	-5.31808	0.00314511
594500			6.32255	-0.875799	0.157672	-5.55457	0.00259982
1629898	BE257326		6.3201	-0.896503	0.171957	-5.21353	0.00342825
134544	BM455876	PSMA1	6.30718	-0.826822	0.110254	-7.49922	0.000666577
884892	AK127030	MKRN1	6.26101	-0.929097	0.203041	-4.57592	0.00596963
489560	NM_006933	MRPS6	6.24893	-0.867493	0.151091	-5.74154	0.00224617
855799	BX648254	HSBP1	6.24715	-1.09962	0.309765	-3.54984	0.0163902
841348	BM551450	EIF3K	6.24073	-1.04063	0.275545	-3.77664	0.0129344
191603			6.23867	-0.933421	0.20508	-4.5515	0.00610415
1476065	BX647885	STMN1	6.23157	-1.10468	0.313413	-3.52467	0.0168351
44310	NM_006532	ELL	6.2315	-0.906112	0.184816	-4.90278	0.00446365
1475659	NM_002773	PRSS8	6.22331	-0.90621	0.185361	-4.88889	0.00451789
200396	BC039316	L3MBTL4	6.22246	1.82848	0.663103	2.75747	0.0399545
629896	NM_005909	MAP1B	6.22013	-1.04129	0.276982	-3.75941	0.0131656
878152	AF271784	C1orf128	6.21839	-0.875689	0.160366	-5.46056	0.00280215
50486	BX097537		6.21609	-0.99555	0.252	-3.9506	0.0108442
1411726	CD048071	LOC646195	6.19953	-1.07019	0.2952	-3.62532	0.0151347
46617	DR759573		6.19764	-0.807725	0.204735	-3.94522	0.0109028
2018332	CR749311	PRKAR1A	6.19652	-1.18445	0.358893	-3.30028	0.0214689
1325615	AY289212	LRPPRC	6.18506	-0.908522	0.18935	-4.79812	0.00489177
53338	AL109781		6.18269	-1.11898	0.323912	-3.45457	0.0181481
781341			6.1822	-0.80717	0.1379	-5.8533	0.00206182
809850	BC040312	GABARAPL2	6.1784	-1.19242	0.364053	-3.2754	0.0220665
451805	BM912350	C20orf24	6.16734	-0.924467	0.202424	-4.56698	0.00601845
884272	CR621187	H3F3A	6.16533	-0.911918	0.212789	-4.28555	0.00782206
1762066	AB209896	CSDA	6.16337	0.823745	0.203487	4.04815	0.00984335
51981	BM908813	RPL7A	6.15877	-0.99934	0.25408	-3.93317	0.0110352
2326019	BM912880	COX5B	6.15453	-0.897639	0.182542	-4.91745	0.00440723
627509	NM_004064	CDKN1B	6.1308	-1.03535	0.277931	-3.72519	0.0136387
50513			6.12971	-0.873386	0.181036	-4.82438	0.00478
298065			6.12086	-0.805348	0.112327	-7.16965	0.000820918
50302	AK097157	ASPHD2	6.0953	-0.851816	0.182881	-4.65776	0.00554327
2238803	AL136712	DNM3	6.09008	-0.993645	0.254011	-3.91182	0.0112743
754250			6.0566	-1.08655	0.311974	-3.48283	0.0176053
277423	NM_004734	DCLK1	6.05074	-1.16959	0.427353	-2.73682	0.0409464
43865	BC053542	DYNC1I1	6.04257	-0.987192	0.252351	-3.91198	0.0112725
208985	NM_198390	CMIP	6.03456	0.907779	0.359603	2.52439	0.0528904
884455	BM462424	PRDX5	6.02777	-1.06691	0.302065	-3.53206	0.0167031
152069			6.02368	-0.87137	0.168674	-5.16601	0.00356675
789147	AK124656	ENO2	6.02213	-0.998686	0.260804	-3.82926	0.012257
2572139	BQ278439	RPL6	6.00339	-1.14863	0.349526	-3.28625	0.0218035
754404	AK123928		5.98826	-0.818513	0.134671	-6.07785	0.00174251
768292			5.97789	-0.911164	0.203181	-4.4845	0.00649166
378813	BG483345	SLPI	5.96647	-0.85499	0.157861	-5.41611	0.00290421
767167	AW273796		5.95556	-0.954912	0.242024	-3.94553	0.0108994
161923	AB209037	CX3CL1	5.93854	-0.885517	0.185589	-4.77138	0.00500866
505299	NM_032027	TM2D1	5.93586	-0.887142	0.187051	-4.74279	0.00513734
754378	AK127663	PTGES	5.91916	-1.17913	0.370527	-3.18231	0.0244748
1869186			5.91551	-1.04554	0.295289	-3.54074	0.0165496
811774	NM_016002	SCCPDH	5.91082	-0.810834	0.122578	-6.61482	0.00118808
824843	BQ278575	NDUFB11	5.90804	-1.35252	0.460468	-2.93727	0.0323589
431796	AY359032	PPIL1	5.9012	-1.14976	0.355547	-3.23378	0.0231086
148800	BX641112	TUSC3	5.89842	-0.825125	0.249991	-3.30062	0.0214608
784179	NM_003182	TAC1	5.88631	-0.95282	0.237979	-4.00379	0.0102846
2546786	BM475490	RPL41	5.88338	-1.1894	0.37796	-3.1469	0.0254677
263227	AK128435	MED26	5.88305	-0.82363	0.133076	-6.18917	0.00160599
2017981	NM_007129	ZIC2	5.87782	-0.951187	0.237335	-4.00779	0.010244
179603	NM_002866	RAB3A	5.87127	-0.905857	0.205334	-4.41163	0.00694603
2578251	BC035249	MORF4L2	5.87091	-1.08069	0.318321	-3.39497	0.0193566
53384	AK125179	GABRA2	5.86792	-0.979869	0.256956	-3.81337	0.0124571
773617	NM_181838	UBE2D2	5.86717	-0.822653	0.1646	-4.99788	0.00411216
486348	AK001508	PYCR2	5.86213	-0.960535	0.244517	-3.9283	0.0110892
242594	BI909241	HBG1	5.85932	0.863375	0.172104	5.0166	0.00404686
289645	NM_001024807	APLP1	5.85187	-0.797615	0.124927	-6.38464	0.00139556
450896	BM919388	NDUFB4	5.842	-0.779722	0.095317	-8.18031	0.000443934
434968	CR595852	ATP5E	5.82986	-0.861976	0.172766	-4.98925	0.0041427
2050827	CR595677	PSMC5	5.82394	-1.20675	0.390442	-3.09072	0.0271372
470861			5.81834	-1.03508	0.294181	-3.51853	0.0169457
731254	XM_096885	LOC145853	5.81449	-0.972465	0.255037	-3.81303	0.0124614
897570	NM_016292	TRAP1	5.80218	-0.864034	0.219311	-3.93977	0.0109624
344292	NM_002108	HAL	5.78971	-0.865645	0.178402	-4.85222	0.00466476
796759			5.78784	-1.01307	0.282353	-3.58796	0.0157419
1471829	AK021571	RPL35A	5.78098	-1.05743	0.309551	-3.41602	0.0189196
1584410	AI791784		5.77421	-0.81449	0.131491	-6.19425	0.00160007
293306	N64716		5.77416	0.926024	0.330999	2.79766	0.0380986
448813			5.76756	-1.06704	0.31593	-3.37747	0.0197285
51973			5.76636	-1.13038	0.35212	-3.21021	0.0237232
1850925	NM_014216	ITPK1	5.76322	-1.02394	0.290382	-3.52618	0.016808
810218	BG189312	OCIAD2	5.75396	-0.879666	0.192052	-4.58034	0.00594561
878178	NM_000430	PAFAH1B1	5.72673	-0.798502	0.224862	-3.55108	0.0163687
80798			5.72296	-0.876443	0.191373	-4.57977	0.00594872
878420	BC040659	MTCH1	5.71829	-1.02024	0.290569	-3.51119	0.0170789
1507321	AK094894	tcag7.1015	5.70708	-0.809135	0.138135	-5.85756	0.00205514
503335	NM_018357	LARP6	5.70301	-0.861151	0.180094	-4.78167	0.0049633
1631699	BC110913	VCP	5.70076	-0.958408	0.252047	-3.8025	0.0125962
47149	NM_024947	PHC3	5.6968	0.858609	0.317075	2.7079	0.0423822
823871	X86693	SPARCL1	5.69246	-1.00363	0.28169	-3.56289	0.016165
950607	M93651	SET	5.69179	-0.960372	0.253857	-3.78312	0.0128488
843398	NM_001200	BMP2	5.67978	-0.932595	0.235645	-3.95762	0.0107684
1554167	NM_032801	JAM3	5.65544	-1.04288	0.307754	-3.38869	0.019489
345621	BM808256	FAM127A	5.65338	-1.0944	0.338019	-3.23768	0.0230086
282017	BU167607		5.64907	-0.777896	0.129361	-6.01336	0.00182785
1088345	BG680212	S100A7	5.64848	-1.05944	0.317982	-3.33177	0.0207387
767176	NM_003808	TNFSF13	5.64843	-0.79671	0.131667	-6.05097	0.0017775
731031			5.64638	-0.823506	0.191548	-4.2992	0.00772127
1473922	BU943983	ARPC3	5.6228	-0.916253	0.227392	-4.0294	0.0100271
797016	BQ073692	SDHB	5.61368	-0.804108	0.132596	-6.06434	0.00175999
897042	NM_024026	MRP63	5.6081	-0.893039	0.211208	-4.22824	0.00826224
878505	NM_033428	C9orf123	5.60757	-0.819773	0.158779	-5.16298	0.00357582
1416782	BC040666	CKB	5.60245	-1.09311	0.340116	-3.21392	0.0236252
854752			5.60109	1.15182	0.373179	3.0865	0.0272674
770794	NM_003028	SHB	5.5927	-0.984517	0.275157	-3.57802	0.0159081
1631853	AK127742	C7orf30	5.57962	-0.873573	0.197918	-4.41381	0.00693189
1669672			5.56092	-0.930584	0.241097	-3.85979	0.0118826
1751142	AI939361		5.5525	0.916811	0.439396	2.08653	0.0913016
52725			5.54584	-0.757655	0.205242	-3.69152	0.0141233
40026	AB209764	SLC25A4	5.54128	-1.14276	0.371573	-3.07545	0.027612
745314	BX538347	NFU1	5.53007	-0.970121	0.269417	-3.60081	0.01553
1584397	CR612316	CAPNS1	5.5294	-1.00464	0.291434	-3.44723	0.0182922
2490112	BC027949	P2RX1	5.51538	-0.876825	0.204443	-4.28886	0.00779754
178792	AB028952	SYNPO	5.50658	1.44633	0.531306	2.72222	0.0416647
2580289	BM562601	ACTB	5.50019	-1.02118	0.303306	-3.36682	0.0199588
2244564	NM_014279	OLFM1	5.49925	-1.19617	0.403219	-2.96655	0.0312814
1929131	NM_004888	ATP6V1G1	5.49682	-1.08763	0.342933	-3.17154	0.0247721
23760	NM_018151	RIF1	5.49121	-0.811091	0.149012	-5.44312	0.00284166
788247	BC110901	CUL2	5.47847	-0.757573	0.123637	-6.12737	0.00168015
1837280	BG163320	LOC346085	5.47765	-0.816422	0.155194	-5.26065	0.00329711
1472698	BQ646970	LOC388789	5.46556	-0.908119	0.23084	-3.93397	0.0110263
1947890			5.44668	-1.05101	0.324354	-3.2403	0.0229415
208050	AK074137	CCDC95	5.44581	0.855058	0.221514	3.86006	0.0118793
838240	NM_001024948	FNBP1L	5.43849	-0.834074	0.176653	-4.72154	0.00523543
1160558	BM928025	PTS	5.43789	-0.850657	0.188335	-4.51672	0.00630182
376785	AK094949	PGRMC2	5.4311	-0.842977	0.182323	-4.62354	0.00571706
346027	CR749593	GLS	5.42312	-0.938594	0.254648	-3.68585	0.0142069
277217	BC047899	GAD2	5.41362	-0.96888	0.275321	-3.51909	0.0169356
301740	BX648323	XIST	5.40757	-1.08271	0.34523	-3.13621	0.0257762
2019009	NM_003178	SYN2	5.40477	-1.10909	0.360543	-3.07616	0.0275898
39770	BC036491		5.40366	-0.75514	0.147731	-5.1116	0.00373346
51773	AK021779	C7orf24	5.40312	-0.753947	0.0893497	-8.43815	0.000383565
810062	AK128436		5.40224	0.774509	0.256829	3.01566	0.029563
50007			5.39964	-0.87795	0.212486	-4.1318	0.00906904
1540128	BF214482	SUMO1	5.39509	-1.00792	0.301169	-3.3467	0.0204024
823954	BC045686	ANAPC5	5.39302	-0.928077	0.249223	-3.72388	0.0136571
1456155	BX161416	SLC22A17	5.39247	-1.13244	0.374456	-3.02423	0.0292743
627521	NM_001010854	TTC7B	5.3914	-0.799342	0.144614	-5.52743	0.00265641
28469	NM_000436	OXCT1	5.38832	-0.911788	0.24063	-3.78917	0.0127692
2448636	BF131627	ATP5C1	5.37998	-1.0079	0.302034	-3.33705	0.020619
1506126	BC001336	PVRL3	5.37922	-0.771234	0.188456	-4.09239	0.00942477
51939	NM_005235	ERBB4	5.37734	-0.747347	0.145084	-5.15114	0.00361142
755855	CR593822	SLC25A6	5.37585	-0.918112	0.24331	-3.77342	0.0129773
140289			5.36912	-0.792982	0.218203	-3.63414	0.0149952
884655	NM_002047	GARS	5.36313	-1.05398	0.33096	-3.18463	0.0244112
795798	CR602593	C1orf31	5.35243	-0.813131	0.174902	-4.64905	0.0055869
271038	NM_003617	RGS5	5.34787	-0.789782	0.150355	-5.25277	0.00331862
773564	NM_032268	ZNRF1	5.34755	-0.782604	0.135863	-5.76026	0.00221399
280507	NM_000194	HPRT1	5.34471	-0.994783	0.295896	-3.36193	0.0200655
884719	NM_006597	HSPA8	5.33656	-0.972857	0.282405	-3.4449	0.0183383
2272597	BG032620	RPS21	5.33291	-0.962059	0.275602	-3.49075	0.0174564
302127	BU174414	LCN2	5.33168	-0.813689	0.163036	-4.99084	0.00413706
896947	NM_016936	UBN1	5.32905	-0.811904	0.161548	-5.02578	0.00401526
740907	CR611116	APEX1	5.32212	-0.788011	0.140756	-5.59842	0.00251133
1631634	BX537659	ARPC5L	5.32206	-0.871887	0.212691	-4.09931	0.00936117
49354	NM_001148	ANK2	5.30013	-0.866189	0.209667	-4.13126	0.00907383
767798	AK128210	ATOX1	5.29973	-0.841623	0.18988	-4.43239	0.0068129
76362	NM_003127	SPTAN1	5.29546	-1.00296	0.303911	-3.30018	0.0214712
884993	NM_006830	UQCR	5.28792	-0.814071	0.166512	-4.88896	0.00451761
884836	AL831873	RNF130	5.28471	-0.767151	0.129816	-5.90954	0.0019758
252349	NM_020673	RAB22A	5.28374	-0.84064	0.190121	-4.4216	0.00688169
731290	AA416843		5.27812	-0.772909	0.189837	-4.07143	0.00962039
840158	BG288028		5.26941	-0.807021	0.161237	-5.00517	0.00408659
209143	AF130089		5.26889	1.17978	0.408132	2.89069	0.0341593
845519	BF131627	ATP5C1	5.26826	-0.997183	0.378206	-2.63661	0.0461641
461669	CR595074	RPL31	5.21729	-0.959835	0.28104	-3.4153	0.0189344
971151			5.21514	-0.865899	0.214874	-4.0298	0.0100232
179256	BC070041	LIPE	5.21448	-0.831452	0.18702	-4.4458	0.00672849
489680	AB011159	NCKAP1	5.21349	-0.7642	0.120803	-6.32599	0.00145508
2018418			5.2065	0.975246	0.293168	3.32658	0.0208572
53332	AK126867	LOC157503	5.20295	-1.16885	0.406182	-2.87765	0.0346833
280699			5.20043	-0.930145	0.262232	-3.54703	0.0164393
1020315	NM_003371	VAV2	5.19917	-0.793667	0.20753	-3.82435	0.0123183
34093	BF214525	TIPIN	5.1966	-0.975205	0.29225	-3.33689	0.0206226
884425	NM_012073	CCT5	5.1856	-0.854168	0.207602	-4.11445	0.0092237
176904	AK125307	FGF12	5.18477	-1.19158	0.419824	-2.83828	0.0363197
80764	CD242398	RNF181	5.17808	-0.890001	0.235314	-3.78218	0.0128611
2566009	NM_003255	TIMP2	5.17105	-0.81003	0.171142	-4.7331	0.00518181
131887	AK125403	C1orf115	5.1613	-0.775717	0.137793	-5.62957	0.00245061
358609	NM_021075	NDUFV3	5.15315	-0.844527	0.202006	-4.1807	0.00864913
970484	NM_000806	GABRA1	5.15059	-0.868971	0.221376	-3.92532	0.0111224
1868643			5.14973	1.10088	0.371132	2.96627	0.0312916
1570663	NM_002014	FKBP4	5.1466	-0.858206	0.213326	-4.02297	0.0100911
2015800	AK122898	GGA1	5.13559	-0.887997	0.236527	-3.75432	0.0132346
1048810	CR607153	BRP44	5.12817	-0.756821	0.151263	-5.00334	0.004093
868128	BF982837	PRAF2	5.12167	-0.763439	0.141487	-5.39582	0.00295224
1475730	NM_001762	CCT6A	5.11861	-0.846097	0.20557	-4.11586	0.00921104
1567676			5.11234	-0.76159	0.125918	-6.04829	0.00178103
327202			5.10957	-1.11905	0.384038	-2.91391	0.0332483
417801	NM_148571	MRPL27	5.10494	-0.760413	0.151045	-5.03436	0.003986
155838	NM_016641	MIR16	5.10109	-0.728706	0.105154	-6.92993	0.000960155
1613052	AB020718	CLSTN1	5.09962	-1.02359	0.328413	-3.11678	0.0263479
198339	H77830		5.09538	0.873224	0.270356	3.2299	0.0232083
284701	NM_004476	FOLH1	5.08792	-1.05433	0.347681	-3.03247	0.0289993
289981			5.07458	-0.90294	0.251126	-3.59556	0.0156161
125183	BC008402	SSBP1	5.05619	-0.812265	0.196303	-4.13781	0.0090162
503468	CD049126	C11orf10	5.05111	-0.813928	0.183182	-4.44327	0.00674436
2314678	AK055348	NDUFB1	5.04853	-1.17276	0.418126	-2.8048	0.0377792
110772	AK092779	C14orf2	5.04554	-1.13286	0.395928	-2.86128	0.0353535
82131	AB209078	PSMB1	5.03096	-0.906292	0.256247	-3.53678	0.0166193
79520	AL137321	RAB2A	5.02484	-0.756148	0.127229	-5.9432	0.00192634
2577075	AY359878	HSP90AB1	5.02401	-1.10263	0.379998	-2.90168	0.0337246
488888			5.02326	-1.13988	0.401325	-2.84029	0.0362342
451098	BC042390	VTI1B	5.021	-0.749081	0.147424	-5.08113	0.00383079
1693357	NM_001956	EDN2	5.02063	0.880443	0.287205	3.06555	0.0279248
897730	AK074636	TMEM59	5.01406	-1.09982	0.379001	-2.90188	0.0337166
2572175	AK021571	RPL35A	5.01338	-0.77582	0.177257	-4.37681	0.00717603
769975			5.00777	-1.10316	0.381335	-2.89289	0.0340716
2470249	AK124753	PRKRIP1	5.00237	-0.832234	0.202133	-4.11726	0.00919843
50460	AK074159	ATP13A1	5.00223	-0.898671	0.252687	-3.55646	0.0162755
530197	NM_138809	CMBL	5.00164	0.864546	0.346032	2.49846	0.054593
453999	AK096611	PJA1	4.9974	-0.826495	0.197713	-4.18027	0.00865269
1416784	BX114764		4.99697	-0.807752	0.181584	-4.44838	0.00671243
2312170	NM_005993	TBCD	4.98817	-0.810557	0.184696	-4.38859	0.00709726
72778	NM_033338	CASP7	4.98546	-0.827427	0.199316	-4.15133	0.00889858
2019469	AK094322	CKMT1A	4.98357	-0.749234	0.135115	-5.54514	0.00261931
1636539	CR612348	EIF4A2	4.9808	-1.13869	0.403392	-2.8228	0.0369867
838701	AK098398	HMP19	4.98055	-1.00083	0.321736	-3.11071	0.0265294
2465074	NM_002490	NDUFA6	4.97779	-1.09593	0.379057	-2.8912	0.0341391
2562895	BU502528	ATP6V1E1	4.97253	-1.03952	0.345996	-3.00441	0.029947
415388	BE777513	ACYP1	4.96746	-0.829264	0.202083	-4.10358	0.00932214
52435			4.96557	-0.740739	0.174805	-4.23752	0.00818903
1602675	BM542040	COPS6	4.9638	-0.808025	0.184212	-4.38639	0.00711187
2138834	AK026697		4.94675	-0.906703	0.261902	-3.46199	0.0180036
455256	CR936698	GLRX5	4.94633	-0.8969	0.255014	-3.51706	0.0169722
1470023	AK125213	YARS	4.94381	-1.03546	0.345361	-2.9982	0.0301615
723972	AB209416	TAF10	4.94281	0.866507	0.251554	3.44462	0.0183438
196445			4.93515	0.788467	0.17212	4.58092	0.00594248
288896	AK090902	KCNK1	4.93103	-0.776641	0.185199	-4.19356	0.00854243
321605			4.92597	-0.733865	0.118613	-6.18708	0.00160844
1457350	AL050258	TFIP11	4.92354	-0.783039	0.173277	-4.519	0.00628868
49303	M64930	PPP2R2B	4.91939	-0.887733	0.250195	-3.54817	0.0164195
267725	BM542499	CHMP2A	4.91833	-0.809875	0.189099	-4.28282	0.00784245
278430	AK126689	KIF5C	4.91748	-1.0455	0.353108	-2.96086	0.0314875
1540677	AA907068		4.91631	-0.891627	0.253193	-3.52152	0.0168917
134081			4.91175	-0.816418	0.195201	-4.18244	0.00863456
1493418	BM924828	CHCHD1	4.90246	-0.807499	0.188165	-4.29143	0.00777848
2094012	NM_018158	SLC4A1AP	4.90065	-0.885349	0.249695	-3.54573	0.0164621
2563391	AB209231	LDHB	4.90008	-0.785551	0.168331	-4.6667	0.00549888
39442	NM_020752	GPR158	4.89715	-0.849675	0.223209	-3.80663	0.0125432
1493527	NM_133436	ASNS	4.89407	-0.857984	0.229814	-3.73338	0.0135236
502622			4.89213	-0.708222	0.118603	-5.97136	0.00188607
2566856	NM_003088	FSCN1	4.88819	-0.764383	0.179999	-4.24659	0.00811826
1534173	NM_014286	FREQ	4.86443	1.00097	0.329199	3.04061	0.0287308
262865	NM_004892	SEC22B	4.86371	-0.726284	0.104186	-6.97104	0.000934399
810383	BX648769	EWSR1	4.85954	-0.864908	0.237357	-3.64391	0.0148425
1576468	BX648557	HSD17B2	4.85839	-0.780171	0.166379	-4.68912	0.00538937
1631253	AK094112	STMN3	4.84392	-1.12871	0.406705	-2.77526	0.0391209
825842	BX640599	AMD1	4.83958	-0.803799	0.18948	-4.24214	0.0081529
42313	BF676086	PHB	4.83422	-0.900783	0.265043	-3.39863	0.0192797
753381	BC036649	SEC23A	4.82502	-0.874909	0.247074	-3.54108	0.0165436
1895357	BF680512	TMSB4X	4.80191	-0.988706	0.325536	-3.03716	0.0288443
845355	BX537913	CTSC	4.79655	-0.717519	0.117677	-6.09735	0.00171764
299679	BC071641	PSPHL	4.79459	-1.06244	0.371254	-2.86177	0.0353333
247103	NM_020485	RHCE	4.79434	-0.739719	0.244404	-3.02663	0.0291939
2016024	AW264270		4.79409	-0.952472	0.302712	-3.14647	0.0254801
773183	CR613931	C16orf80	4.79248	-0.758999	0.150351	-5.04817	0.00393939
743229	BC096757	NEFM	4.79195	-0.70806	0.200463	-3.53213	0.0167019
2252417	AK025353		4.77695	-1.14628	0.421266	-2.72105	0.0417228
132305	BC036302	LY6G6C	4.76968	-1.07145	0.378272	-2.83249	0.0365675
784876	BC006359	INA	4.7588	-0.847065	0.230603	-3.67325	0.0143945
241658			4.75576	0.854092	0.236195	3.61605	0.0152828
27270	AK127226	CTNNA2	4.75153	-0.875968	0.252764	-3.46556	0.0179348
1456315	AK093734		4.75082	-0.814134	0.204735	-3.97652	0.0105672
897590	NM_001077490	GNAS	4.74445	-1.06381	0.375406	-2.83376	0.0365132
2466502	CR611800	PSMC4	4.74109	-0.880458	0.256727	-3.42955	0.0186445
898313	AK026168		4.7409	-0.858957	0.240887	-3.56581	0.0161151
32109	NM_001099433	JAKMIP1	4.73907	-0.792298	0.18671	-4.24347	0.00814249
108783	BX648371		4.73292	-0.853495	0.237303	-3.59664	0.0155984
2511663	NM_005791	MPHOSPH10	4.73119	-0.911986	0.279634	-3.26135	0.022412
51496	BC150247	NRXN1	4.7269	-0.932584	0.293927	-3.17284	0.0247359
448027	NM_003165	STXBP1	4.72375	-0.938484	0.298081	-3.14841	0.0254243
377246	NM_007236	CHP	4.72238	-0.788774	0.184794	-4.2684	0.00795086
1894405	AK123969	PPP1R1A	4.72204	-0.76683	0.165135	-4.64365	0.00561419
2012412	AK122956	MARS	4.7181	-0.779914	0.176981	-4.40676	0.00697768
1539672	EB388459		4.70328	-0.796603	0.193191	-4.1234	0.00914357
146388	BG168483		4.70213	-0.968527	0.319209	-3.03415	0.0289437
275730	AY280798	ZNF167	4.68998	0.700077	0.134366	5.21022	0.0034377
1687505			4.68323	-0.942456	0.303415	-3.10616	0.0266666
1635604	BX470935		4.66884	0.944425	0.305682	3.08957	0.0271728
813787	NM_015185	ARHGEF9	4.66747	-0.956467	0.31369	-3.04908	0.0284542
2017352	AK022566	B4GALT7	4.65634	-0.754372	0.166895	-4.52003	0.00628273
726743	NM_015090	NFASC	4.64084	-0.958899	0.317065	-3.0243	0.0292718
122241	BC107901	PSMB2	4.63962	-0.986948	0.335181	-2.94452	0.0320881
1570502	AK123831	LOC149832	4.63219	-0.84774	0.239888	-3.5339	0.0166704
28098	BC034973	ZNF410	4.62623	-0.735812	0.139403	-5.27831	0.00324947
1469149	NM_080390	TCEAL2	4.62612	-0.724829	0.126364	-5.73602	0.00225577
788566	BI114436	PCP4	4.62255	-1.10841	0.410095	-2.70281	0.0426408
859192	CR749485	VAMP1	4.6157	-0.978393	0.331348	-2.95277	0.0317835
52927	NM_024812	BAALC	4.61522	-0.818868	0.218381	-3.74972	0.0132976
506664	NM_006990	WASF2	4.60292	-0.957818	0.318924	-3.00328	0.0299859
624634	NM_004109	FDX1	4.59911	-0.784212	0.190052	-4.1263	0.00911776
30850	BC045610	MMP17	4.599	-0.707627	0.125863	-5.62218	0.00246487
2018031	NM_002767	PRPSAP2	4.5959	-0.679578	0.088576	-7.67227	0.000599399
290194	BQ722483		4.59262	-0.699629	0.0947644	-7.38282	0.000716802
110330	AK025098	WDR61	4.57332	-0.81022	0.214339	-3.78009	0.0128887
135010	XM_209227	SRGAP2P1	4.5731	0.861766	0.309849	2.78125	0.0388447
795809	BM912832	UBE2E3	4.5651	-0.835787	0.235411	-3.55033	0.0163817
796287	NM_181351	NCAM1	4.56466	-0.750245	0.160345	-4.67894	0.00543873
612576	NM_000436	OXCT1	4.56383	-0.860285	0.254096	-3.38567	0.0195533
767285	AB208956	VPS36	4.56216	-0.821462	0.224305	-3.66225	0.0145606
488301			4.5621	-1.13499	0.429851	-2.64043	0.0459524
785335	NM_001100588	RC3H2	4.56188	-0.795563	0.202835	-3.92223	0.011157
2011903	NM_001001342	BLOC1S2	4.55462	-0.777912	0.18779	-4.14246	0.00897558
854668	NM_004064	CDKN1B	4.54559	-0.933435	0.306727	-3.04321	0.0286454
290567	NM_020345	NKIRAS1	4.54226	-0.967549	0.329392	-2.93738	0.0323548
788518			4.54173	-1.35642	0.554531	-2.44606	0.0582176
47264	AF131834		4.53633	-0.723844	0.133796	-5.41004	0.00291847
1509935	BX641156	SERPINB7	4.5356	-0.83901	0.240007	-3.49577	0.0173628
951015	NM_001635	AMPH	4.52839	-0.787518	0.198382	-3.9697	0.0106393
1686525			4.52754	1.0171	0.463121	2.19619	0.0794747
47186			4.52311	0.809401	0.21735	3.72395	0.0136562
1916796	BX091847		4.52104	-0.766844	0.180195	-4.25563	0.00804839
50508	CR621216	hCG_1985469	4.52	-0.719123	0.12966	-5.54621	0.00261708
130892	NM_014600	EHD3	4.51642	-0.695794	0.124783	-5.57601	0.00255609
31350	NM_014505	KCNMB4	4.50959	-0.774596	0.188282	-4.11402	0.00922758
813983	NM_003653	COPS3	4.5083	-0.779345	0.192679	-4.04478	0.00987606
1910040	BC064663	NLK	4.50716	-1.14156	0.437643	-2.60842	0.0477606
2008970	DA081729		4.49252	-1.08346	0.404598	-2.67787	0.0439318
1340595	BU192161		4.48852	-0.80529	0.221464	-3.63621	0.0149628
743860	BQ946887	C17orf79	4.48351	-0.688636	0.0903908	-7.61843	0.000619399
2018700	AK223611	REEP2	4.48195	-0.98488	0.344705	-2.85717	0.0355242
813843			4.48034	-0.741001	0.15797	-4.69077	0.00538137
754457	NM_015387	MOBKL3	4.47816	-0.8575	0.258067	-3.32278	0.0209443
592781	AF250320	NADK	4.478	-0.962797	0.330768	-2.91079	0.0333691
280478	AB209039	FBXO3	4.4775	-0.773109	0.189446	-4.08089	0.0095315
128208	BC073840	DKFZp586I1420	4.47614	-0.776407	0.192541	-4.03243	0.00999716
1624695	AL834231	MTPN	4.47336	-0.934116	0.312186	-2.99218	0.0303712
813845	NM_005701	SNUPN	4.47228	-0.700934	0.114107	-6.14279	0.00166128
142586	BG288680	MCTS1	4.47163	-0.671839	0.0926553	-7.25095	0.000779226
768060	AK124036	C4orf27	4.46507	-0.784039	0.200182	-3.91662	0.01122
52432	XM_037557	KIAA0984	4.46267	-0.690993	0.15191	-4.5487	0.00611979
782497	AK092923	C16orf45	4.46187	-0.980627	0.343398	-2.85566	0.0355869
43422			4.46099	-0.887215	0.280807	-3.15952	0.0251087
487170			4.45329	-0.959548	0.330384	-2.90434	0.0336205
280957	AF179995	SEPT8	4.45165	-0.834505	0.242563	-3.44037	0.0184281
286667	DB302437		4.44941	-0.807258	0.221047	-3.65198	0.0147178
839580	NM_018099	MLSTD1	4.44458	-0.705246	0.119608	-5.89632	0.00199563
1456424	NM_005309	GPT	4.43867	-0.941481	0.319526	-2.94649	0.0320151
743114	BM925395	HSPBP1	4.43755	-0.924263	0.308072	-3.00015	0.030094
2326112	BM925427	RPL22	4.43405	-0.812365	0.22635	-3.58897	0.0157251
814815	NM_175709	CBX7	4.43054	-0.712196	0.143072	-4.97787	0.00418335
878333	BF206087	MRPS34	4.42611	-0.707375	0.124307	-5.69054	0.00233671
1750178	AB210041	MPDZ	4.41218	-0.900887	0.293846	-3.06584	0.0279156
2115680	BM665915		4.41142	-0.759546	0.182146	-4.16999	0.00873914
41411			4.3924	-1.03251	0.380936	-2.71047	0.0422526
1892237	NM_002631	PGD	4.39197	-0.823014	0.403231	-2.04105	0.0967395
1736445	BI829607	COX7B2	4.38703	-0.665595	0.101886	-6.53274	0.00125759
1901205			4.37839	-0.983853	0.351395	-2.79985	0.0380005
795258			4.37214	-1.03099	0.381467	-2.7027	0.0426465
435948	CR610878	AKR1B1	4.37066	-0.747799	0.174199	-4.29278	0.00776854
486607	AL520976		4.36495	-0.798526	0.220189	-3.62655	0.0151152
666492	AB011124	ProSAPiP1	4.36421	-0.764234	0.190338	-4.01514	0.0101696
1838498	AI220532		4.36344	-0.706607	0.12972	-5.44719	0.0028324
322617	AK127675	RALB	4.3627	-0.753767	0.180646	-4.17262	0.00871693
2049600	AI382423		4.36148	-0.966845	0.341656	-2.82988	0.03668
487115	NM_002843	PTPRJ	4.35858	-0.729507	0.156525	-4.66065	0.00552887
462234	BG112770	RPL34	4.35576	-0.986599	0.354781	-2.78087	0.0388622
1631472	AK091417	G6PC3	4.35295	-0.723772	0.150809	-4.79925	0.00488686
1898791	AL110193	C9orf114	4.34958	-1.07206	0.408208	-2.62625	0.0467442
840921	CR623038	ID2	4.34829	-0.784826	0.209892	-3.7392	0.0134427
1840044	BC050360	DDX25	4.34569	-0.906922	0.302771	-2.9954	0.0302587
487850	BM475912		4.34471	-0.684023	0.110414	-6.19506	0.00159913
724932	NM_002082	GRK6	4.34059	-0.785206	0.210816	-3.72461	0.0136469
399318	CR598133	CSNK2B	4.34054	-0.747079	0.176027	-4.24412	0.00813746
2578421	NM_001552	IGFBP4	4.33707	-0.895219	0.295268	-3.03188	0.0290189
52026	AK024141	DPF3	4.33415	-1.0839	0.416495	-2.60244	0.0481073
769686			4.334	-1.06536	0.405316	-2.62847	0.0466194
135212	BX116300		4.33351	0.721821	0.167532	4.30856	0.00765304
2296677			4.33315	-0.892812	0.293867	-3.03815	0.0288116
1901924	BM920672	MRPL54	4.33062	-0.698294	0.125816	-5.55013	0.00260897
611169			4.32724	-0.705649	0.132181	-5.3385	0.00309306
453790	BX647784	HNRNPR	4.32713	-0.751885	0.181793	-4.13593	0.0090327
825411	NM_005968	HNRPM	4.32554	-0.741189	0.171479	-4.32234	0.00755385
1435300	NM_006839	IMMT	4.32503	-0.844963	0.259765	-3.2528	0.0226255
506032	AK023063	TIMM17A	4.32488	-0.756526	0.186374	-4.05918	0.00973702
2503812	BU603847	TCEB2	4.32392	-1.1699	0.467901	-2.5003	0.0544699
812238	NM_001042371	LOC283871	4.32377	-0.923573	0.31572	-2.92529	0.0328117
726633	BC039333	NUPL2	4.30281	-0.766804	0.198641	-3.86026	0.0118769
753182			4.30195	-0.769286	0.199917	-3.84804	0.0120251
767641			4.30113	-0.898812	0.300376	-2.99228	0.0303674
2568090	AK074898	PTPLAD1	4.29458	-0.776487	0.206868	-3.75353	0.0132454
1589973	CD357422	BOLA3	4.2937	-0.856088	0.27035	-3.16659	0.0249101
811867	BG250351	MRPL36	4.2926	-0.747244	0.180219	-4.14632	0.00894196
840691	NM_007315	STAT1	4.29114	-0.730762	0.163848	-4.46	0.00664046
2013046	AK125010	C11orf73	4.29069	-0.78486	0.214403	-3.66068	0.0145845
22747			4.28826	-0.716406	0.157383	-4.55199	0.00610141
1455641	AK127210	PSMA7	4.28782	-0.858795	0.272775	-3.14836	0.0254257
731025	NM_014906	PPM1E	4.28722	-0.793233	0.221735	-3.57738	0.0159188
859228	AF020038	IDH1	4.28437	-0.732485	0.166227	-4.40654	0.00697906
461403	AK123212	C13orf21	4.28271	-0.783049	0.232831	-3.36317	0.0200385
1455835	NM_004861	GAL3ST1	4.275	-0.717094	0.150622	-4.76088	0.00505548
416374	AK128509	TSPAN13	4.27291	-0.867061	0.279901	-3.09774	0.0269222
1585289	NM_005828	WDR68	4.26755	-0.769435	0.202803	-3.794	0.0127062
50264			4.26439	-0.725093	0.160285	-4.52376	0.00626124
743081	CD248715	NDUFA3	4.26237	-0.916414	0.315327	-2.90624	0.0335462
52428	BC002748	TMEM70	4.26194	-0.754937	0.190069	-3.97191	0.0106159
969650	AL390185	SCAMP5	4.26127	-0.792224	0.222901	-3.55415	0.0163156
327350			4.25965	-0.710197	0.144255	-4.92319	0.00438536
824792	BC032855	N-PAC	4.25697	-0.715868	0.150943	-4.74265	0.00513798
774036	BQ224776	GSTO1	4.25286	-0.728852	0.16526	-4.41034	0.00695435
49922	BX111690		4.2521	-0.747805	0.270622	-2.76329	0.0396797
278630	NM_194247	HNRPA3	4.24512	-0.717078	0.153389	-4.6749	0.0054585
433666	BU155800	RBX1	4.24432	-0.720668	0.160235	-4.49757	0.00641385
772304	BM913159	SLC25A5	4.23793	-0.922265	0.3211	-2.8722	0.0349046
754380	NM_201278	MTMR2	4.23417	-0.712627	0.183068	-3.8927	0.0114936
2018634	AF164438	NPAS3	4.23312	-0.972097	0.354448	-2.74256	0.040668
2029310	AI253253		4.23276	0.949993	0.340023	2.79391	0.0382677
431803	BC072433	SNRPE	4.23082	-0.681354	0.187779	-3.62848	0.0150845
2472305	AK127675	RALB	4.22784	-0.948321	0.339282	-2.79508	0.0382149
2019378	AK092734	C1orf123	4.22543	-0.839734	0.263218	-3.19026	0.0242579
667482	AK096093	MAL	4.22331	-0.738232	0.245615	-3.00564	0.0299048
50060	BC033363		4.22152	-0.901888	0.308351	-2.92487	0.0328276
1035759	AF429308	TSGA14	4.22133	-0.705709	0.142755	-4.94349	0.00430908
84930	BX537533	DDX24	4.21726	-0.967532	0.352667	-2.74347	0.0406239
362278			4.21665	-0.897133	0.305409	-2.93748	0.0323509
770766			4.21645	-0.782611	0.218313	-3.58482	0.0157943
856575	CD518760		4.21608	-0.779877	0.216008	-3.6104	0.0153739
324698	NM_001261	CDK9	4.21198	-0.981994	0.362416	-2.70957	0.0422976
897657			4.21137	-0.81114	0.244407	-3.31881	0.0210358
263341	BC035125	C2orf32	4.21069	-0.731614	0.171813	-4.2582	0.00802867
2570810	BC040666	CKB	4.20981	-1.16907	0.476503	-2.45345	0.0576915
812155	AB209023	RABGGTB	4.20758	-0.725988	0.166327	-4.36483	0.00725725
1323361	BC002669	NR2F6	4.20501	-0.867386	0.285167	-3.04167	0.0286958
453231	BG208285	LYZL4	4.20497	-0.744731	0.185197	-4.02129	0.0101079
796087	BM551671		4.20415	-0.782756	0.219406	-3.56761	0.0160844
277208	NM_020536	CSRP2BP	4.20388	-0.683231	0.142405	-4.79779	0.00489319
814942	BX648643	JARID1D	4.19955	-1.09792	0.435242	-2.52254	0.0530101
2467016	BF030952		4.19924	-0.969415	0.383599	-2.52716	0.0527124
811877	NM_033480	FBXO9	4.19796	-0.715009	0.155509	-4.59785	0.00585173
810567	BE906292		4.1935	-0.855756	0.277547	-3.08328	0.0273675
343569	NM_015567	SLITRK5	4.19346	-0.790255	0.226547	-3.48825	0.0175032
773106	AK022556	CYB5R2	4.19063	-0.799259	0.234178	-3.41304	0.0189807
810939	BX537984	ATG9A	4.18924	-0.758593	0.199418	-3.80403	0.0125766
1569167	AK127291	BAIAP2	4.18651	-0.848293	0.272555	-3.11237	0.0264796
2576872	BM805684	SRP14	4.18013	-1.02894	0.394558	-2.60784	0.0477946
809995	CR624091	FIS1	4.17981	-0.67812	0.111431	-6.08557	0.00173262
839736	BC107897	CRYAB	4.17747	-0.760377	0.201999	-3.76427	0.0130998
2029315	BC036394	ZNF85	4.17613	-0.816369	0.248974	-3.27893	0.0219805
1469230	CD555987	COX8A	4.17335	-0.834603	0.263264	-3.17021	0.0248091
2109743	NM_003185	TAF4	4.1706	-0.738675	0.182294	-4.05211	0.00980495
47626			4.16617	-0.759618	0.202243	-3.75597	0.0132122
138117	BC093004	C18orf32	4.16554	-0.982962	0.366545	-2.6817	0.0437311
191599	BC146781	PER3	4.16495	0.740681	0.18874	3.92434	0.0111333
840763	AK098799	LOC100093631	4.1641	-0.764358	0.206653	-3.69875	0.0140175
878507	BU596754		4.151	-0.860425	0.284167	-3.02788	0.029152
2314305	BC067842	CDKN1C	4.14912	-0.804219	0.241415	-3.33127	0.0207501
949971	NM_001675	ATF4	4.14193	-0.762248	0.206588	-3.68969	0.0141502
951010	AK025774	VPS35	4.13967	-0.941208	0.341169	-2.75877	0.0398928
198509	AL832648	NDEL1	4.13778	-0.783808	0.225555	-3.47502	0.0177534
2467229	AK091679	PARK7	4.13603	-1.02087	0.392906	-2.59825	0.0483515
281145	NM_009590	AOC2	4.13411	-0.813697	0.250113	-3.25332	0.0226125
813730			4.13232	-0.970477	0.360995	-2.68834	0.0433848
1840053	CB529226	C20orf120	4.13152	-0.712038	0.158478	-4.49298	0.00644107
1591622	AK075544	OLFML3	4.1296	-0.773367	0.217329	-3.5585	0.0162404
1708366	AK125829	LOC92482	4.12883	-0.843793	0.317117	-2.66083	0.0448394
786265	BX538021	MICAL2	4.12788	-0.917019	0.325759	-2.81502	0.0373267
743306	NM_175066	DDX51	4.1259	-0.797896	0.238124	-3.35075	0.0203121
2577249	BQ057285	RPL9	4.11651	-1.05514	0.415756	-2.53788	0.0520278
32697			4.11236	-0.72302	0.171812	-4.2082	0.00842277
1049143	NM_012306	FAIM2	4.11007	-0.732325	0.181342	-4.03837	0.00993874
773432	AK094819	TTC19	4.10909	-0.767998	0.214339	-3.5831	0.0158229
767170	NM_015941	ATP6V1H	4.10523	-1.11158	0.45098	-2.4648	0.0568922
502496	CR936727	MTMR15	4.1051	-0.793141	0.235886	-3.36239	0.0200556
308238			4.10383	-0.663804	0.155055	-4.2811	0.00785531
884842	BU902070	RPL36AL	4.10139	-0.996514	0.380162	-2.62129	0.0470247
2105129	BC021133	SMAP1L	4.09497	-0.770049	0.217271	-3.54419	0.0164889
753320	BC002748	TMEM70	4.08459	-0.82281	0.261055	-3.15187	0.0253257
810571	NM_198839	ACACA	4.0843	-0.674597	0.117569	-5.73787	0.00225255
382689	AA069412		4.08188	0.688595	0.257928	2.66972	0.0443635
624291	NM_014394	GHITM	4.07942	-1.11283	0.453839	-2.45203	0.0577919
469952	NM_203497	COMMD6	4.0763	-0.864007	0.292463	-2.95424	0.0317293
269029	NM_053064	GNG2	4.07531	-0.761933	0.211788	-3.59762	0.0155822
1740325	CR936797		4.07359	0.66515	0.223305	2.97866	0.0308476
884546	BQ055135	RPL6	4.07325	-0.933745	0.341249	-2.73626	0.0409739
196303	NM_145697	NUF2	4.07278	0.880968	0.304892	2.88944	0.0342092
289428	NM_001018065	NTRK2	4.0718	0.781899	0.229232	3.41095	0.0190237
843328	BC006286	DUSP12	4.06835	-0.653164	0.100624	-6.49115	0.00129465
51137	AK124873		4.06683	-0.793313	0.239064	-3.31841	0.021045
51711	AK127124	ARHGEF4	4.0654	-0.721935	0.174934	-4.1269	0.00911245
589320			4.06325	0.91789	0.534757	1.71646	0.14673
51032	AK130553	LOC285550	4.0599	-0.741267	0.194276	-3.81553	0.0124296
203910	H95216		4.05938	0.895836	0.31638	2.83152	0.0366094
288775	BC030832	DPP10	4.05902	-0.792426	0.238962	-3.31612	0.0210981
191007	NM_002869	RAB6A	4.05651	-0.691828	0.142795	-4.8449	0.00469475
531031	AB020636	CAND1	4.05567	-0.737206	0.190798	-3.8638	0.0118344
276920			4.0547	0.701066	0.153676	4.56198	0.00604599
282587	NM_001217	CA11	4.05103	-0.958563	0.359468	-2.66661	0.0445291
2545711	BF687759		4.04969	-1.06842	0.429278	-2.48888	0.0552368
31564	AB067503	LGI2	4.04754	-0.739356	0.193539	-3.8202	0.0123706
267859	AL833474	TBC1D7	4.04352	-0.678023	0.126855	-5.34484	0.00307708
2542182	BC012584	CCT8	4.04129	-0.736905	0.191757	-3.84292	0.0120878
811013	NM_004037	AMPD2	4.0408	-0.67888	0.130382	-5.20687	0.00344729
279378	NM_004209	SYNGR3	4.03973	-0.858851	0.291536	-2.94595	0.032035
2011939	CR624151	RBM45	4.03904	-0.660928	0.10272	-6.43426	0.00134743
261481			4.0347	-0.658436	0.116415	-5.65593	0.00240059
1554962	CA427130		4.03207	0.762114	0.215523	3.53612	0.0166311
1434905	AK223249	HOXB7	4.03049	-0.67324	0.121886	-5.52352	0.00266469
66711	BQ223552	CNOT1	4.02704	0.756784	0.211234	3.58268	0.0158299
841208	NM_006243	PPP2R5A	4.02494	-0.724392	0.181035	-4.00139	0.0103091
2028597			4.02164	-0.655647	0.096388	-6.80217	0.00104572
786069	AF201468	BACE1	4.01963	-0.785513	0.236442	-3.32222	0.0209571
322561	CR595074	RPL31	4.0173	-0.914658	0.332641	-2.74968	0.0403253
845453	NM_004311	ARL3	4.01688	-0.687578	0.144247	-4.76669	0.00502954
418394			4.01593	-0.831445	0.27302	-3.04536	0.0285753
897626	NM_004637	RAB7A	4.01219	-0.656948	0.132141	-4.97157	0.00420609
79808	AL110227	GNA11	4.00946	-0.797336	0.246904	-3.22933	0.0232231
48226	BC022544	NAP1L5	4.00896	-0.956662	0.36151	-2.64629	0.0456294
307933			4.00093	-0.742338	0.200337	-3.70544	0.0139206
123278	NM_182679	GPATCH4	3.99668	-0.697039	0.154814	-4.50242	0.0063853
39274	NM_002312	LIG4	3.99614	-0.723508	0.182738	-3.95927	0.0107507
950489	BM913065	SOD1	3.99314	-0.851135	0.289516	-2.93986	0.032262
884480	CR599916	COX7C	3.99243	-1.29644	0.698943	-1.85485	0.122781
461264	BG113928	ATP5L2	3.98955	-0.79411	0.245899	-3.22941	0.023221
2146264	BC036071	ELAVL4	3.98458	-0.906285	0.329445	-2.75095	0.0402648
450854	BC000991	CFDP1	3.9831	-0.740238	0.218402	-3.38933	0.0194755
1323203	NM_001693	ATP6V1B2	3.98013	-0.882082	0.312872	-2.81931	0.037139
85409	NM_003851	CREG1	3.97958	-0.748984	0.208241	-3.59671	0.0155973
593780	AK025621		3.9791	-1.04247	0.418946	-2.48832	0.0552744
856567	NM_002154	HSPA4	3.9767	-0.682822	0.154611	-4.41639	0.0069152
2113783	AF414126	EFCBP1	3.97431	-0.723215	0.184407	-3.92184	0.0111613
50743	AK022131	GLRX3	3.96942	-0.776343	0.232892	-3.33349	0.0206996
211843	NM_020143	PNO1	3.96765	0.770888	0.290967	2.6494	0.0454592
511012	NM_003659	AGPS	3.96204	-0.656244	0.162337	-4.04247	0.0098986
1846006	AI218176		3.9564	-0.789335	0.244703	-3.22568	0.0233176
67654	BM543763		3.95593	-1.16023	0.492629	-2.35518	0.0651396
396272	AB075520	PSMC2	3.9549	-0.838781	0.283363	-2.96009	0.0315155
2496232	BM478418	hCG_16001	3.95257	-0.978271	0.380165	-2.57328	0.0498366
625786	NM_001099645	RPL22L1	3.95139	-0.707304	0.181056	-3.90655	0.0113343
429109	BF970857	SLC4A1AP	3.94917	-0.9651	0.371822	-2.59559	0.0485073
2505310			3.94767	-0.860275	0.299786	-2.86963	0.0350096
249603	AF099989	STK39	3.94666	-0.787751	0.244203	-3.2258	0.0233145
2466443			3.94318	-0.897613	0.326696	-2.74755	0.0404277
811751	NM_001007189	LOC492311	3.9416	-0.718114	0.182299	-3.93922	0.0109684
366132	NM_003001	SDHC	3.94117	-0.653889	0.122691	-5.32958	0.00311566
40017			3.93609	-0.67433	0.193865	-3.47835	0.01769
285686	AB209220	PSMD14	3.93014	-0.88629	0.319794	-2.77144	0.0392984
241275	NM_139199	BRD8	3.92956	0.810569	0.270728	2.99404	0.0303062
2577143	NM_005998	CCT3	3.92442	-0.71406	0.179795	-3.97153	0.0106199
2430517	BQ279187	LDOC1	3.92332	-0.952426	0.365529	-2.60561	0.0479235
1590021	NM_001987	ETV6	3.92146	-0.717371	0.183393	-3.91167	0.0112761
490434			3.92126	-0.776183	0.236728	-3.2788	0.0219837
299197	AK092923	C16orf45	3.91973	0.697178	0.162491	4.29056	0.00778493
1493383	AK095781	CIRBP	3.91896	-0.78991	0.248226	-3.18223	0.0244771
738900	BC042988	LRRC41	3.91363	-0.727407	0.193908	-3.75131	0.0132758
2271240	BM553598	RPS12	3.91145	-0.955852	0.368761	-2.59206	0.0487149
2328295	BC050413	RPL3L	3.9084	-0.845739	0.292251	-2.89388	0.0340324
1499940	NM_002373	MAP1A	3.90641	-0.75394	0.218888	-3.44442	0.0183478
2029309	AI253258		3.90565	1.12606	0.476509	2.36314	0.064499
2477106	AB209182	TSPYL2	3.90484	-0.769017	0.232057	-3.31391	0.0211492
609264			3.90481	-0.7162	0.183745	-3.89778	0.0114348
258521	CR933647	SLC10A7	3.90446	0.956888	0.370014	2.58609	0.0490689
759200	BC014016	DHPS	3.9041	-0.684972	0.168526	-4.06448	0.00968633
360914			3.90226	-1.0411	0.424452	-2.45281	0.0577367
897262	NM_018640	LMO3	3.89644	-0.752406	0.218383	-3.44536	0.0183291
857681	BX538309	MAMDC2	3.89499	-1.08166	0.450314	-2.40201	0.0614678
826077	BX341873		3.89032	-0.743824	0.211232	-3.52136	0.0168946
1323157	BC032863	ZNF345	3.88772	-0.821158	0.275398	-2.98171	0.0307392
1031599	BX089786		3.88259	-0.7629	0.228703	-3.33577	0.0206479
290505	NM_032538	TTBK1	3.87489	-0.741881	0.210808	-3.51922	0.0169331
855843	BQ226130	UQCRB	3.87154	-0.79089	0.252915	-3.1271	0.0260425
2512137	NM_015878	AZIN1	3.87106	-0.875797	0.317084	-2.76203	0.0397388
971367	CR605896	RPS8	3.86739	-0.667561	0.13278	-5.02758	0.0040091
51843			3.86614	-0.642272	0.162976	-3.94089	0.0109501
1847284	BX099550		3.86164	-1.00982	0.408005	-2.47501	0.0561835
701677			3.86117	-0.883825	0.323588	-2.73133	0.0412151
2016058	CR593784		3.85861	-1.00794	0.407056	-2.47618	0.0561033
131452	AL691602		3.85808	-0.717355	0.189163	-3.79226	0.0127289
1639640	XM_926071	EIF5AL3	3.85645	-0.795513	0.257876	-3.08487	0.0273182
545125			3.85393	-0.735176	0.206502	-3.56015	0.016212
25590	H06824		3.85204	-0.633903	0.128144	-4.94681	0.00429675
510383	BF210063	IFITM2	3.85018	0.708566	0.181111	3.91233	0.0112686
810999	BM478682	GPX1	3.84718	-0.660358	0.126454	-5.22212	0.00340391
624271	NM_006549	CAMKK2	3.84592	-0.762957	0.231855	-3.29066	0.0216977
280327	AF331840	EDG8	3.84391	-0.762424	0.256392	-2.97367	0.0310256
2418870	BM474950	RABAC1	3.83976	-0.978725	0.389705	-2.51145	0.0537326
266106	NM_006761	YWHAE	3.83928	-0.912306	0.345234	-2.64257	0.045834
858450	NM_021136	RTN1	3.8388	-0.878171	0.321392	-2.7324	0.0411624
124298	BX537737	MGST3	3.83548	-0.714825	0.212474	-3.36429	0.0200139
49923	NM_024812	BAALC	3.83468	-0.797951	0.261619	-3.05005	0.0284228
2322180	CR590829	SSR2	3.83348	-0.904919	0.340606	-2.65679	0.0450574
1554549	NM_001040427	HAGH	3.83047	-0.724455	0.198536	-3.64899	0.0147638
530185	NM_004233	CD83	3.82989	-0.71927	0.193605	-3.71515	0.0137812
194669	BX103881		3.82802	1.02526	0.420713	2.43697	0.0588729
771173	CA455344	MRPS21	3.82199	-0.715484	0.190632	-3.75323	0.0132496
624667	AK128853	COQ4	3.82054	-0.683116	0.156661	-4.36048	0.00728699
453298	AW974822		3.81831	-0.766484	0.237201	-3.23137	0.0231704
85643	AF130100	SERPINC1	3.81778	-0.665863	0.144414	-4.6108	0.0057834
343343	NM_001080497	MEGF9	3.8176	-0.721298	0.19668	-3.66737	0.014483
884436	NM_152991	EED	3.81627	-0.703971	0.179608	-3.91949	0.0111878
80574	NM_022486	SUSD1	3.81477	-0.627047	0.140708	-4.45638	0.0066628
418198	BX091703		3.81406	0.867031	0.315433	2.7487	0.0403727
309493	AJ242655	NCKIPSD	3.81341	-0.871448	0.318662	-2.7347	0.0410498
2322372	BM466791	ABHD14A	3.81326	-0.715328	0.191282	-3.73965	0.0134363
1470161	BC054492	RABGAP1	3.80941	-0.654255	0.126627	-5.16681	0.00356437
32596			3.8067	-0.664853	0.136087	-4.88552	0.00453117
2015517	BG388372		3.80518	-0.84249	0.298217	-2.82509	0.0368869
430318	AA203126	PVALB	3.80435	-1.62057	0.769887	-2.10494	0.0891921
244227	BF797163		3.79537	0.85213	0.306137	2.7835	0.0387415
450001			3.79513	0.819574	0.281764	2.90873	0.0334493
1660093			3.79278	-0.790466	0.259123	-3.05055	0.0284065
743188	BC105998	NUP214	3.7914	-0.668022	0.191437	-3.48952	0.0174794
772913	BC042684	RNF145	3.78767	-0.71103	0.189412	-3.75387	0.0132408
51620	DB299917		3.78372	-0.648541	0.138063	-4.69744	0.00534935
1745349	NM_003970	MYOM2	3.78047	-0.869328	0.319851	-2.71791	0.041879
2110237	NM_002373	MAP1A	3.77942	0.865675	0.496986	1.74185	0.142006
53099	NM_001035	RYR2	3.77855	-0.715069	0.194225	-3.68165	0.0142691
279762	AK127092		3.77436	-0.943995	0.372157	-2.53655	0.0521123
415786	NM_020718	USP31	3.77425	-0.650433	0.121775	-5.34126	0.0030861
33329	BX095615		3.76155	-0.676249	0.154842	-4.36734	0.00724016
51800	NM_019589	YLPM1	3.75931	-0.824418	0.288437	-2.85823	0.0354801
797024	AK129516	C14orf166	3.7593	-0.692199	0.189752	-3.64791	0.0147806
755891	NM_001039479	KIAA0317	3.75856	-0.634103	0.0968478	-6.54742	0.00124482
1898287	XR_019540	LOC645744	3.75842	-0.796051	0.266474	-2.98736	0.0305401
280821	NM_002544	OMG	3.75767	-0.928349	0.362979	-2.55759	0.0507954
1568967			3.75697	-1.05843	0.447869	-2.36326	0.0644896
727305	BU561078	UXT	3.7568	-0.871702	0.323519	-2.69444	0.0430694
884657	BM920842	TIMM8B	3.75553	-0.71611	0.197356	-3.62852	0.015084
1031076	NM_018952	HOXB6	3.75272	-0.76557	0.279338	-2.74066	0.0407603
1601979	NM_000120	EPHX1	3.75113	1.00688	0.415531	2.42311	0.0598873
1947933	AK023691	CCDC71	3.74524	-1.01196	0.419322	-2.41332	0.0606148
430233	NM_014899	RHOBTB3	3.74498	0.728132	0.223327	3.26038	0.0224363
43065	NM_001002912	C1orf173	3.74455	-0.901368	0.345504	-2.60885	0.0477363
855438	BM907716	ATP6V1F	3.73405	-0.859641	0.316709	-2.71429	0.0420603
491524	AK123239	MRPL13	3.72966	-0.694004	0.177592	-3.90786	0.0113193
462097	BX648541		3.72935	-0.648743	0.166703	-3.89162	0.0115061
768417			3.72692	-0.75528	0.235504	-3.20708	0.0238061
133136	NM_153042	AOF1	3.72525	-0.762227	0.24158	-3.15518	0.0252315
357892	BX538005	NBPF10	3.723	-0.829986	0.38149	-2.17564	0.08156
2249522	BC051834	FAU	3.72239	-0.887667	0.337757	-2.62812	0.0466388
1635665	CD356770	C20orf52	3.72024	-0.74835	0.230079	-3.25259	0.0226309
488575	AB014523	ULK2	3.71913	-0.803474	0.275648	-2.91486	0.0332115
127510			3.71894	-0.776349	0.253905	-3.05763	0.0281779
261745	S78798	PIP4K2A	3.71744	-0.876891	0.330525	-2.65303	0.0452615
1940456	NM_033401	CNTNAP4	3.71459	-0.617957	0.12258	-5.04124	0.00396271
486591	NM_006379	SEMA3C	3.71078	-0.678334	0.162484	-4.17478	0.00869875
770380	AK096303	C1orf216	3.71069	-1.00053	0.414943	-2.41124	0.0607706
701819	NM_144778	MBNL2	3.7105	-0.743619	0.226779	-3.27905	0.0219777
261194	BQ018543		3.70924	-0.821786	0.290635	-2.82756	0.0367802
435662	BU146817	CHCHD6	3.70867	-0.68509	0.170162	-4.02611	0.0100598
1913619	NM_015652	C10orf12	3.70843	-0.891303	0.341498	-2.60998	0.0476708
364873	AY358097	CCDC104	3.70807	-0.70607	0.191955	-3.67832	0.0143187
796442	BX537705	PRKACB	3.70521	-0.948288	0.380919	-2.48947	0.0551967
453631	BX097259		3.70433	0.747533	0.230765	3.23937	0.0229653
825742	NM_004170	SLC1A1	3.70289	-0.711413	0.222436	-3.19829	0.0240411
232826	BU943983	ARPC3	3.70245	-0.76819	0.248568	-3.09046	0.0271451
133333	NM_016264	ZNF44	3.70204	0.66357	0.188384	3.52242	0.0168754
825320			3.69789	-0.799929	0.274666	-2.91237	0.0333079
359837	AV649053		3.6946	-0.661261	0.163486	-4.04476	0.00987629
1635596	AY154470	RASSF2	3.693	-0.654253	0.182577	-3.58344	0.0158173
813712	NM_001688	ATP5F1	3.68995	-0.675649	0.161602	-4.18094	0.00864709
1031007	DB297083		3.689	0.950348	0.383701	2.4768	0.0560609
486110	BX444415		3.68339	-0.896541	0.347304	-2.58143	0.0493463
1882051	AW360798		3.68233	-0.88607	0.34002	-2.60593	0.0479046
795343	NM_000566	FCGR1A	3.6789	-0.861104	0.322422	-2.67074	0.0443092
1034724	BM807595	MRPS36	3.67843	-0.697302	0.18597	-3.74954	0.0133
128775	AK128852		3.67768	0.784239	0.263883	2.97192	0.0310881
84022	AK022435	HYPK	3.67539	-0.680772	0.206523	-3.29635	0.0215619
2300281	BC005291	EEF1E1	3.67007	-0.779589	0.260768	-2.98959	0.0304616
1865492	BC042096		3.66968	0.954904	0.388434	2.45834	0.0573452
626364	AB056152	WRNIP1	3.66636	-0.664851	0.151538	-4.38735	0.00710547
813275	NM_014787	DNAJC6	3.66468	-0.833173	0.303025	-2.74952	0.0403333
825229	AK127603	MRPL11	3.66161	-0.670073	0.15819	-4.23589	0.00820185
195736			3.65987	0.716497	0.206567	3.46859	0.0178764
754702	BC027849	RASGRP3	3.65931	-0.711697	0.202035	-3.52264	0.0168716
279563	NM_022726	ELOVL4	3.65527	-0.630081	0.135633	-4.64547	0.00560494
52430	NM_005407	SALL2	3.65132	-0.730668	0.220489	-3.31385	0.0211506
416981	NM_014412	CACYBP	3.64694	-0.784409	0.266677	-2.94142	0.0322037
796278	BC039726	GTF2H3	3.64195	-0.77326	0.25803	-2.99678	0.0302108
265114	NM_176814	ZNF800	3.63928	0.678258	0.200004	3.39123	0.0194354
509484	NM_002904	RDBP	3.63728	-0.741882	0.237426	-3.12468	0.0261138
2028161	NM_030930	UNC93B1	3.63153	-0.848657	0.317371	-2.67402	0.0441351
245000	BX648769	EWSR1	3.63053	-0.678795	0.171213	-3.96461	0.0106935
1534435	NM_003255	TIMP2	3.62918	-0.668163	0.159421	-4.19118	0.00856204
2504679	NM_005676	RBM10	3.6285	-0.807082	0.286215	-2.81985	0.0371153
175968	AK124253		3.6281	-0.770863	0.257266	-2.99637	0.0302252
1603560			3.62503	-0.854658	0.322335	-2.65146	0.0453468
1898619	BM546671	TCEAL3	3.62176	-0.654258	0.17169	-3.81069	0.0124912
823982	NM_003449	TRIM26	3.61814	-0.637482	0.142882	-4.46161	0.00663058
248232			3.61684	0.799436	0.28125	2.84244	0.0361427
193106	NM_001002258	ATP5G3	3.61411	-0.730936	0.224118	-3.26139	0.0224112
755299	BC110647	IER2	3.61246	-0.64591	0.162167	-3.983	0.0104993
378433	AK091006	PLCXD1	3.61096	-0.758911	0.248797	-3.05032	0.0284138
773192	NM_004939	DDX1	3.60996	-0.618695	0.116718	-5.30078	0.00319002
210887	NM_003932	ST13	3.60885	-0.672075	0.166015	-4.04828	0.00984203
1650304	AL833062	RICS	3.60534	-0.654818	0.157866	-4.14794	0.00892789
809535	BU188253		3.60435	-0.687282	0.182899	-3.7577	0.0131887
754108	DQ335469	KIAA1109	3.60338	-0.730774	0.224952	-3.24857	0.0227318
787925	AB209911	UBAP2	3.60274	-1.05738	0.461232	-2.29251	0.070428
2098508	AB210008	ATP2B2	3.60185	-1.08885	0.481211	-2.26273	0.0731011
23443	AB037848	SYT13	3.59903	-0.630298	0.113069	-5.57445	0.00255925
1500377	AF052152		3.59835	-0.712084	0.208125	-3.42142	0.0188093
200773			3.59782	0.775096	0.263408	2.94257	0.0321606
1473421	NM_014846	KIAA0196	3.59494	-0.619912	0.144816	-4.2807	0.00785829
431397	NM_020474	GALNT1	3.59363	-0.732116	0.22705	-3.22447	0.023349
451587	AK055087	C1orf59	3.59046	-0.69379	0.190952	-3.63332	0.0150082
730930	BX115038		3.58855	0.859099	0.328739	2.61332	0.0474792
280252	BX647332	ACYP2	3.58845	-0.667492	0.162978	-4.0956	0.00939513
428632	BG563712		3.58684	0.707388	0.246238	2.87278	0.034881
366591	NM_012454	TIAM2	3.58662	-0.712259	0.209396	-3.40149	0.0192199
143426	BQ067651		3.58542	-0.805301	0.288574	-2.79062	0.0384166
2511553	AK094006	UQCRC2	3.58385	-1.0537	0.460653	-2.2874	0.0708793
767469			3.58136	-0.682529	0.18021	-3.78741	0.0127923
841703			3.57793	-0.645082	0.141507	-4.55864	0.00606443
48626	BX647805	INSIG2	3.57748	-0.628962	0.113927	-5.52074	0.00267059
646749	AB007952	FBXO28	3.57656	-0.608449	0.128337	-4.74102	0.00514541
2009014			3.57644	-1.0963	0.488316	-2.24506	0.0747387
878506	BX647782	NUTF2	3.57473	-0.705581	0.204128	-3.45656	0.0181093
1562273	BX117288		3.57468	0.832415	0.310227	2.68325	0.04365
248039	NM_144578	C14orf32	3.57399	-0.619824	0.102955	-6.02034	0.00181838
1651906	NM_001231	CASQ1	3.56841	-0.881284	0.346482	-2.54352	0.0516718
2559461	CR622666	RPL35	3.56662	-0.837682	0.314872	-2.66039	0.044863
282031	AF273051	CCDC68	3.56543	0.775991	0.267001	2.90632	0.0335429
627542	BX647539	BLVRA	3.56375	-0.639675	0.137044	-4.66768	0.00549403
746224	BG538397		3.5631	0.713633	0.212909	3.35183	0.0202882
2559469	AB209134	COPS5	3.55875	-0.7171	0.216561	-3.31131	0.0212099
124160	NM_138621	BCL2L11	3.55549	0.82837	0.308864	2.68199	0.0437159
324618	CR622683	TSFM	3.55515	-0.750161	0.246353	-3.04506	0.028585
489025	AB209410	RAC1	3.55202	-0.743817	0.241165	-3.08426	0.027337
2139152	NM_014247	RAPGEF2	3.55192	-0.663178	0.161933	-4.09539	0.00939706
211227			3.54916	0.905848	0.365512	2.4783	0.0559578
809645	NM_001031695	RBM9	3.54862	-0.755623	0.251593	-3.00336	0.0299832
462318	NM_001048197	RCC1	3.54848	0.716023	0.2423	2.95511	0.0316976
81357	NM_001206	KLF9	3.54772	-0.67203	0.172338	-3.89949	0.0114152
825012	NM_032356	LSMD1	3.54737	-0.665	0.164509	-4.04232	0.00990001
132789			3.54651	0.820204	0.303464	2.70281	0.0426407
488431	NM_020700	PPM1H	3.54605	-0.63994	0.151215	-4.23199	0.00823256
1598787	NM_017945	SLC35A5	3.54536	-0.667307	0.167335	-3.98785	0.0104487
1940511			3.54074	0.670398	0.21691	3.09067	0.0271387
344210			3.53955	-0.691885	0.194024	-3.56598	0.0161122
786084	NM_006807	CBX1	3.53771	-0.63151	0.132845	-4.75373	0.00508767
878373	AL137721	C6orf49	3.53645	-0.734302	0.234243	-3.13479	0.0258176
840584			3.53477	-0.86079	0.334695	-2.57186	0.0499225
2131460	AK127123	TOLLIP	3.53469	-0.719517	0.221053	-3.25494	0.0225718
684890			3.53425	-0.653543	0.152486	-4.28591	0.0078194
1947953			3.53301	-0.65792	0.171309	-3.84055	0.0121169
378955	AK125647	MALL	3.53246	0.683222	0.185861	3.67598	0.0143536
767069	NM_003105	SORL1	3.53124	-0.610374	0.136141	-4.48339	0.00649831
243727	AB040922	KBTBD2	3.53099	0.696841	0.199805	3.4876	0.0175154
287637	AA807987		3.52774	-0.681503	0.201659	-3.37948	0.0196854
26511	BC036491		3.52758	-0.616424	0.100583	-6.12849	0.00167878
151984	NM_025009	CEP135	3.52313	0.73976	0.288888	2.56071	0.0506027
461804	BX648253	PTPN3	3.51878	-0.758486	0.2567	-2.95475	0.0317107
1597813	XM_001130568	LOC728392	3.5164	-0.717259	0.220689	-3.25008	0.0226938
561971	AL117461	YIPF6	3.5153	-0.620804	0.115654	-5.36775	0.00302024
293356	BQ432395		3.51353	0.996659	0.430252	2.31646	0.0683548
810140	BU150315	CHMP4B	3.51337	-0.656877	0.24305	-2.70264	0.0426494
1723494	NM_001100164	PHACTR2	3.50847	-0.916138	0.37633	-2.4344	0.0590596
782203	AB209070	DNM1L	3.50666	-0.929649	0.385823	-2.40952	0.0609
796599	BG620092	STK24	3.50569	-0.713714	0.237382	-3.0066	0.0298718
491001	NM_006708	GLO1	3.50429	-0.766807	0.264939	-2.89428	0.0340168
505835	NM_139321	ATRN	3.50199	-0.751644	0.252445	-2.97746	0.0308903
844703	BX537666	KHDRBS3	3.49871	-0.652564	0.155287	-4.20231	0.00847068
434993			3.49727	0.979439	0.420357	2.33001	0.0672101
2577778	L16842	UQCRC1	3.49467	-0.641476	0.156463	-4.09987	0.00935603
1675119			3.49429	1.18439	0.551226	2.14865	0.0843893
320510			3.4905	-0.691851	0.198828	-3.47965	0.0176653
290359			3.48896	-0.706498	0.256672	-2.75254	0.040189
823616	NM_016589	C3orf1	3.48757	-0.911168	0.374772	-2.43126	0.0592885
878630	NM_015678	NBEA	3.48528	-0.687563	0.212794	-3.23112	0.0231769
162975			3.48516	-0.840221	0.323984	-2.5934	0.048636
826138	BM928125	GAMT	3.48223	-0.827156	0.314452	-2.63047	0.046507
431655	AL833693	CD37	3.47867	-0.640542	0.14264	-4.49061	0.00645517
202931			3.47235	0.657831	0.170886	3.84954	0.0120068
878544	CR603105	C14orf112	3.47011	-0.709709	0.218061	-3.25463	0.0225796
785695	AB032991	NDFIP2	3.46792	-0.739516	0.245151	-3.01658	0.0295319
1618974	AA992088		3.46696	0.79241	0.288988	2.74202	0.0406943
897550	CR619011	AARSD1	3.4637	-0.694988	0.204571	-3.39729	0.0193078
2328456	NM_014702	C6orf174	3.46324	-0.641869	0.206263	-3.11189	0.0264941
284792	AK095380	SNX14	3.46082	-0.626624	0.12593	-4.97595	0.00419026
2284924	NM_015130	TBC1D9	3.46079	-0.754585	0.258707	-2.91675	0.0331386
2150502	U83171	CCL22	3.45973	-0.769845	0.271484	-2.83569	0.0364303
46565			3.45723	-0.759263	0.262959	-2.88739	0.0342912
2577287	BM903678	RPL5	3.45669	-0.757633	0.261645	-2.89566	0.0339622
754677	AK127837	ZDHHC3	3.45558	-0.682059	0.192418	-3.54467	0.0164806
362378	NM_033215	PPP1R3F	3.45495	-0.607384	0.124599	-4.87469	0.00457413
760148	BX647308	UROD	3.45436	-0.648209	0.165254	-3.9225	0.011154
855521	CR616919	KRT18	3.4541	1.10185	0.503871	2.18676	0.0804243
878231	AK055255	BAT5	3.45352	-0.677943	0.188373	-3.59894	0.0155606
245273	BC050464	MGC16824	3.45343	-0.782698	0.282479	-2.77082	0.039327
1753691	AI217996		3.45317	0.913997	0.379896	2.40591	0.061172
366526	AF193056	BNIPL	3.44959	0.784988	0.284661	2.75762	0.0399474
2358925	AK126891		3.44486	-0.656431	0.16579	-3.95942	0.010749
84955	AL832110	SEC24C	3.44462	-0.649949	0.222475	-2.92144	0.0329586
837894	NM_015097	CLASP2	3.44358	-0.65822	0.207284	-3.17545	0.0246637
2460404	NM_174856	IDH3B	3.44325	-0.802884	0.299356	-2.68204	0.0437135
270561	NM_001695	ATP6V1C1	3.44308	-0.835157	0.324002	-2.57763	0.0495744
2505262	BX641097	PSMA2	3.44245	-0.856362	0.339756	-2.52052	0.0531408
2577132	BC008343	XRCC6	3.44238	-0.618649	0.116541	-5.30844	0.00317003
884838	AA669357	BRUNOL4	3.44209	-0.662505	0.172957	-3.83046	0.0122419
23576	AK057123	PDHX	3.44208	-0.656856	0.23832	-2.75619	0.040015
136534	BM456935		3.44145	-0.678414	0.190096	-3.5688	0.016064
128290	AL832147		3.43843	0.995008	0.436274	2.2807	0.0714758
1593420	EF560746	KIAA1394	3.43757	-0.951986	0.40748	-2.33628	0.0666881
1631384	BC005187	UFC1	3.43675	-0.945433	0.403093	-2.34544	0.0659324
1568561	CR936637	BCL2L1	3.43453	-0.712294	0.223886	-3.1815	0.0244969
785890	NM_001271	CHD2	3.43413	-0.750176	0.257438	-2.91401	0.0332444
824352	BQ876658		3.43329	-0.67918	0.191722	-3.54252	0.0165182
858338	BC050423	TMEM22	3.43215	-0.657792	0.168731	-3.89845	0.0114271
1738208	AI148421		3.43107	-0.935723	0.396977	-2.35712	0.0649831
796598	AK223364	LCMT1	3.4309	-0.709169	0.221329	-3.20414	0.0238843
75412			3.43082	-0.675627	0.188284	-3.58834	0.0157355
121355	AW969180		3.42946	0.709581	0.32879	2.15816	0.0833805
181541			3.42912	-0.70142	0.214185	-3.27484	0.0220801
195138	NM_014873	LPGAT1	3.42794	0.87302	0.353184	2.47186	0.0564017
435775			3.42563	-0.705965	0.218835	-3.22602	0.0233088
120631	AF143879		3.42551	0.721813	0.23345	3.09194	0.0270997
2496692	NM_012218	ILF3	3.42504	-0.638506	0.1464	-4.36138	0.00728082
2490795	AK074695	WISP2	3.42425	-1.01742	0.452438	-2.24876	0.0743927
1858892	CR608630	APOO	3.4235	-0.900701	0.373322	-2.41267	0.060664
2558027	NM_003338	UBE2D1	3.42318	-0.792081	0.353282	-2.24207	0.07502
66430	BG212048		3.42256	-0.674342	0.207884	-3.24384	0.0228516
810864	BG114681	NME1	3.42228	-0.795506	0.295491	-2.69215	0.0431877
1636908	AK095803	MDH2	3.42014	-0.856623	0.341985	-2.50485	0.0541677
1839226	AI208508		3.41856	-0.796254	0.29642	-2.68624	0.0434941
772925	AK128270	C1orf41	3.41605	-0.67412	0.18823	-3.58136	0.015852
73609	AK096823	HS3ST1	3.41415	-0.818437	0.314	-2.60649	0.0478724
549349	NM_018976	SLC38A2	3.41309	-0.710378	0.224174	-3.16887	0.0248465
731060	NM_002409	MGAT3	3.413	-0.790546	0.292426	-2.70341	0.0426103
461372			3.4117	-0.623819	0.145137	-4.29812	0.0077292
432656	AK127123	TOLLIP	3.40797	-0.726385	0.239217	-3.03652	0.0288655
206794	CD001019	TTR	3.40722	0.68004	0.195265	3.48265	0.0176086
310034			3.40403	0.696166	0.211601	3.28999	0.0217137
324699	AF007132	ABHD5	3.40111	-0.586143	0.122718	-4.77635	0.00498672
2309014	NM_057174	PEX16	3.39867	-0.634284	0.144137	-4.40056	0.00701819
80281	AK024271	C3orf31	3.39808	-0.599212	0.0898054	-6.67234	0.00114206
970901	NM_006158	NEFL	3.39621	-0.949846	0.409942	-2.31703	0.0683061
33826	NM_002755	MAP2K1	3.39521	-0.867847	0.44541	-1.94842	0.10889
1947675	AB037763	SYT4	3.39431	-0.844294	0.335274	-2.51822	0.0532901
179269	NM_012168	FBXO2	3.39414	-0.950495	0.410581	-2.315	0.0684791
2106756	CD555939	C6orf66	3.39404	-0.692697	0.212128	-3.26547	0.0223102
1948198	AW271316		3.39194	0.860094	0.347123	2.47777	0.0559936
110912			3.39163	0.627144	0.13552	4.62769	0.00569565
203956			3.38826	0.64275	0.173225	3.71049	0.0138479
2054660	AJ223366	MYEOV	3.38598	0.750755	0.352215	2.13153	0.0862374
730834	AA417011		3.3833	0.984627	0.434686	2.26515	0.0728805
61061	NM_017892	PRPF40A	3.38018	0.805339	0.307043	2.62289	0.0469339
234955			3.37911	0.782549	0.289183	2.70607	0.0424749
796650	BC041874	MAP1LC3B	3.37712	-0.617165	0.154424	-3.99657	0.0103586
280735	BC110341	TBP	3.37638	-0.596952	0.125141	-4.77025	0.00501368
53103			3.37523	0.741144	0.255232	2.90381	0.0336413
276898			3.37195	0.830558	0.434024	1.91362	0.113856
814970	CR600869	ELOVL1	3.37165	-0.781325	0.288894	-2.70454	0.0425527
303196	AB209603	APBA3	3.37105	-0.696993	0.215661	-3.23189	0.0231572
378502	BU598062	POLR2I	3.36846	-0.720339	0.237579	-3.032	0.0290151
487330	BC034964	WDR47	3.36828	-0.725292	0.242029	-2.99672	0.0302129
365973			3.36721	-0.69717	0.216211	-3.22448	0.0233487
341706	BM804232	BEX1	3.36716	-1.18692	0.566379	-2.09562	0.0902534
1912788	AI304357		3.36626	0.66379	0.182463	3.63794	0.0149357
859735	AK094685		3.36587	-0.736284	0.251918	-2.92271	0.03291
810878	NM_032311	POLDIP3	3.36577	-0.884981	0.367551	-2.40778	0.0610312
51331	NM_000259	MYO5A	3.3655	-0.721954	0.239314	-3.01676	0.0295257
1635260	NM_001670	ARVCF	3.36463	-0.729915	0.246469	-2.96149	0.0314646
381133			3.36029	0.653037	0.171207	3.81432	0.012445
2016869	NM_015382	HECTD1	3.35933	-0.857214	0.348051	-2.4629	0.0570252
32205	NM_014618	DBC1	3.35686	-0.919074	0.392472	-2.34176	0.0662352
823588	AL832397	C10orf57	3.35617	-0.625925	0.226513	-2.76331	0.0396786
2017513	AJ628446	GARNL4	3.35442	-0.660278	0.179912	-3.67	0.0144433
2467525	AK054728	CALCB	3.35373	-0.724777	0.242966	-2.98303	0.0306925
209381	AW971248		3.35357	0.776075	0.286353	2.7102	0.0422659
1535416	BG334577		3.35333	-0.636417	0.164656	-3.86512	0.0118185
22778			3.35304	-0.623356	0.143319	-4.34943	0.00736312
809357	DQ470474	BSCL2	3.35302	-0.843623	0.338611	-2.49142	0.055065
365098	AF370457	BNIP3L	3.34796	-0.715086	0.234808	-3.04541	0.0285737
843314	NM_016060	MED31	3.34683	-0.675159	0.197496	-3.4186	0.0188667
768356	NM_005759	ABI2	3.34456	-0.669175	0.190495	-3.51283	0.0170491
823621	DQ333316	CHD9	3.34221	-0.775269	0.286765	-2.7035	0.0426057
2019223	BF697777		3.3416	-0.662847	0.184078	-3.60091	0.0155283
842826	AK056550		3.34008	-0.798531	0.305467	-2.61413	0.0474324
281901	BG388372		3.33994	-0.587568	0.153873	-3.81853	0.0123917
1586469	AF073727	EPN1	3.33938	-0.929659	0.40151	-2.31541	0.0684444
856800	AK023803	ARF1	3.33935	-0.828668	0.32869	-2.52113	0.0531016
2088978	NM_006308	HSPB3	3.33932	-0.621323	0.134187	-4.6303	0.00568225
971372	BC048275	NPTX2	3.33804	-0.940423	0.409078	-2.29888	0.0698698
46477	NM_006650	CPLX2	3.33596	-0.819905	0.322358	-2.54346	0.0516758
2016414			3.33586	-0.740469	0.258388	-2.86573	0.03517
376697	NM_001012761	RGMB	3.33563	-0.628604	0.158289	-3.97124	0.010623
897577	NM_021731	C19orf28	3.33396	-0.683634	0.206351	-3.31297	0.0211713
469297	NM_003670	BHLHB2	3.33389	-0.666022	0.188292	-3.53717	0.0166125
345232	NM_000595	LTA	3.33363	1.05854	0.488388	2.16742	0.0824115
79032	BG402429		3.33207	-0.666624	0.210693	-3.16396	0.0249837
1473690	BC059382	PRR5	3.3302	-0.647791	0.16855	-3.84332	0.0120828
1569551	AK122681	CSAD	3.32802	0.809034	0.314762	2.5703	0.0500168
2308669	NM_012345	NUFIP1	3.32724	-0.587413	0.0945569	-6.21226	0.00157927
124903			3.32507	0.796879	0.30558	2.60776	0.047799
1635418	BX496014		3.32491	-0.714226	0.236271	-3.02291	0.0293185
795427	NM_001018108	SERF2	3.32184	-0.63131	0.177712	-3.55244	0.0163452
110872			3.32122	-0.667453	0.268126	-2.48932	0.0552069
122428			3.3169	-0.672469	0.196817	-3.41672	0.0189053
610011	BX648254	HSBP1	3.31618	-0.695727	0.219914	-3.16363	0.0249931
121659	BC070257	CRP	3.31506	-0.681628	0.206287	-3.30428	0.0213746
684539	NM_173470	TMEM32	3.31261	-0.62902	0.147794	-4.25606	0.00804506
280640			3.31255	-0.905013	0.386856	-2.33941	0.066429
486340	NM_001099670	C8orf59	3.31236	-0.586925	0.10259	-5.72108	0.00228198
283995	BC043194		3.31157	0.715932	0.275541	2.59828	0.0483499
49481	AK074694	SPRYD3	3.31128	-0.601318	0.131848	-4.56069	0.00605308
111136			3.31033	0.837526	0.33808	2.4773	0.0560259
36369	NM_016540	GPR83	3.30836	0.793462	0.304468	2.60606	0.0478973
897531			3.30726	-0.773878	0.288935	-2.67838	0.0439051
252453	BU541074	DHRS7	3.3067	-0.694511	0.219704	-3.16112	0.0250635
281632	AK095380	SNX14	3.30459	-0.689481	0.215072	-3.20581	0.0238399
769901	AK097691	CDIPT	3.30361	-0.646264	0.16978	-3.80648	0.0125451
193586	BX098074		3.30304	0.803762	0.313031	2.56768	0.0501766
1566640	AK123655		3.29999	-0.667813	0.193765	-3.44651	0.0183063
812105	BC022448	MLLT11	3.29766	-0.677975	0.246425	-2.75125	0.0402506
594176	AI732618		3.29428	-0.650264	0.175378	-3.70779	0.0138867
1558233	BX097190		3.29374	-0.669493	0.196172	-3.4128	0.0189857
770879	AK094383	CD320	3.29345	-0.602837	0.130242	-4.6286	0.00569098
771295	AK122700	UBE2G2	3.29307	0.64466	0.201027	3.20683	0.0238128
2312175	AJ225028	GABBR1	3.29261	-0.685743	0.212647	-3.2248	0.0233405
700321			3.29234	0.709665	0.235306	3.01592	0.0295541
815575	AK096085	ACTR1A	3.28953	-0.69841	0.225127	-3.10229	0.0267835
357996	NM_017691	LRRC49	3.28754	-0.80599	0.316229	-2.54875	0.0513439
1929454	CB243513		3.28752	-0.943637	0.416243	-2.26703	0.0727086
230237	CR627413	ANKRD40	3.28522	0.809063	0.318828	2.53761	0.0520448
155128	BX095032		3.28462	0.646686	0.172401	3.75106	0.0132793
281585	CR610883		3.28208	-0.779281	0.295684	-2.63552	0.046225
51899	AB011085	KIAA0513	3.28197	-0.864784	0.360925	-2.39602	0.0619249
2437098	BM918616	PSMA3	3.28139	-0.708056	0.234914	-3.01411	0.0296156
859118	AF143875		3.2802	-0.601104	0.112045	-5.36484	0.0030274
509495	AB209589	PSMA6	3.27973	-0.701649	0.274379	-2.55722	0.0508178
362483			3.27847	-0.674787	0.203194	-3.3209	0.0209876
1842650	BI561918		3.27573	-0.751245	0.273292	-2.74887	0.0403642
2309234	BC067289	CTSL2	3.27488	-0.613322	0.131393	-4.66785	0.00549318
43351	AK125789	EPC2	3.27383	-0.597225	0.107043	-5.57928	0.00254951
730385	AB075843	B3GAT2	3.27361	-0.646546	0.173479	-3.72694	0.013614
469369	AK122813	POLR2E	3.27156	-0.586565	0.190691	-3.07599	0.0275951
26414			3.27122	-0.587567	0.155005	-3.79062	0.0127503
45623	BC049367	SMYD2	3.26993	-0.761979	0.282775	-2.69465	0.0430585
731115			3.26968	-0.628904	0.152862	-4.1142	0.00922592
303199			3.26803	-0.647126	0.174764	-3.70286	0.0139579
208570	AW962988		3.26712	0.719107	0.246332	2.91926	0.033042
813189	NM_006811	SERINC3	3.26508	-0.632033	0.157308	-4.01782	0.0101427
128054	BU940040		3.26503	-0.695671	0.225001	-3.09186	0.0271021
301735	L10386	TGM3	3.26433	0.749017	0.272518	2.7485	0.0403819
2105214	AK124737	C3orf39	3.26326	-0.643948	0.171676	-3.75094	0.0132808
1522594	BM477617		3.26132	-0.649836	0.178561	-3.63929	0.0149145
306921	BC005291	EEF1E1	3.25951	-0.634672	0.193831	-3.27435	0.022092
2461050	BF570935	LGALS1	3.25838	-0.747898	0.272151	-2.7481	0.0404015
80649	NM_005406	ROCK1	3.25831	-0.658354	0.188211	-3.49795	0.0173224
2544551	AB020636	CAND1	3.25398	-0.653053	0.182933	-3.56991	0.0160452
427992			3.25355	0.584308	0.13548	4.31287	0.00762186
768324			3.2504	-0.591209	0.15974	-3.70107	0.0139839
417688			3.2458	-0.587141	0.0927906	-6.32759	0.00145343
746119	AB096248	SNF1LK2	3.24496	-0.620682	0.17182	-3.6124	0.0153417
2253630	AB020652	NEFH	3.24372	-1.02473	0.475525	-2.15494	0.0837204
243174	BC031592	SERPINF2	3.24351	-0.635995	0.17182	-3.70153	0.0139773
813636	BF965131	UCRC	3.24215	-0.951708	0.426342	-2.23227	0.0759486
2018976	BE904476	PTTG1	3.24207	-0.711475	0.241939	-2.94072	0.0322299
897596	BM903678	RPL5	3.24143	-0.893659	0.385722	-2.31685	0.0683213
727278	NM_014394	GHITM	3.24063	-1.03082	0.506175	-2.03648	0.0973036
186195	NM_001969	EIF5	3.24002	-0.614453	0.13758	-4.46614	0.00660283
207006			3.23945	0.593146	0.138514	4.28222	0.00784691
712139	AJ579850	ARL4C	3.23858	-0.737998	0.265656	-2.77802	0.0389934
724378	AW089356		3.23777	0.609693	0.131185	4.64757	0.00559435
858188	NM_001077188	HS6ST2	3.23765	-0.608093	0.128888	-4.71799	0.00525202
2019798	BC041479	COL9A2	3.23624	-0.70077	0.232689	-3.01161	0.0297007
242176			3.23599	0.75619	0.281262	2.68856	0.0433733
74208	BM452596		3.23563	-0.670053	0.221501	-3.02505	0.0292466
416711	NM_015306	USP24	3.23351	-0.621595	0.153843	-4.04046	0.00991821
67074	BC008825	DHX16	3.23301	-0.674113	0.207267	-3.25239	0.0226358
1603346			3.2318	1.1899	0.583528	2.03915	0.0969737
461516	NM_001024809	RARA	3.22853	-0.715241	0.250082	-2.86002	0.0354056
321488	BX375552		3.22845	0.776177	0.298341	2.60164	0.0481539
845345	BC005021	AP1M2	3.22689	-0.601734	0.131183	-4.58699	0.00590976
884641	AL833084	ARFRP1	3.22493	0.880812	0.378118	2.32946	0.0672562
1603379	BC001652	PWP1	3.22346	-0.676255	0.210412	-3.21395	0.0236244
26182	NM_012109	TMEM59L	3.22326	0.791301	0.310906	2.54514	0.0515698
745283	BX538288	DKFZp779O175	3.22315	-0.81332	0.328073	-2.47909	0.0559037
491184	NM_002850	PTPRS	3.22258	-0.661435	0.195347	-3.38594	0.0195473
2104690			3.22124	0.667511	0.201801	3.30778	0.0212924
280039	NM_016300	ARPP-21	3.21908	-0.746713	0.274975	-2.71556	0.0419966
712641	NM_003292	TPR	3.21874	-0.728417	0.259317	-2.80898	0.0375932
139268	XM_934407	LOC647131	3.21798	0.654671	0.188648	3.47034	0.0178428
209583	BX119728		3.21761	0.771443	0.295566	2.61005	0.0476667
154789	BX116940		3.21602	0.965656	0.43858	2.20178	0.0789169
1956803	CD013879	DNAJC8	3.21512	0.772274	0.296482	2.6048	0.0479705
2516756	AF056085	GABBR2	3.21404	-0.669317	0.218044	-3.06964	0.0277952
1862539	AK095055	RPS9	3.214	-0.923955	0.409899	-2.2541	0.0738957
1871101			3.21303	-0.97978	0.448525	-2.18445	0.0806591
1859625	NM_001702	BAI1	3.21231	-0.903079	0.395327	-2.28438	0.0711472
1592452	NM_002857	PEX19	3.2121	-0.586724	0.122034	-4.80789	0.00484983
50339	BX537532	LOC550643	3.21208	-0.738356	0.268561	-2.7493	0.0403437
770845	AK095244	CYB561	3.21081	1.03225	0.657173	1.57075	0.177041
83011	BQ050176	RPS4Y1	3.21039	-0.619606	0.150938	-4.10504	0.00930886
767991	EB387580		3.20473	-0.600862	0.12271	-4.89659	0.00448773
359539	AK094695	CUEDC2	3.20436	-0.627828	0.159408	-3.93851	0.0109763
1435003	AK126288	TSSC1	3.20003	-0.628795	0.16111	-3.90288	0.0113762
1533710	NM_173471	SLC25A26	3.19981	-0.718957	0.252866	-2.84323	0.0361093
2566892	NM_006184	NUCB1	3.19779	-0.78566	0.308915	-2.54329	0.0516863
32257			3.19552	-0.604987	0.141355	-4.27992	0.00786409
824552	BC025729	CD99L2	3.1899	-0.696753	0.233642	-2.98214	0.0307241
856650	BM917488	ATP5D	3.18951	-0.626746	0.190413	-3.29151	0.0216774
133972	AL137321	RAB2A	3.18614	-0.874055	0.377068	-2.31803	0.0682212
2570895	BM554029	RPL29	3.18591	-0.903238	0.398093	-2.26891	0.0725377
29030			3.18582	-0.907329	0.401012	-2.2626	0.0731131
379659			3.18576	0.773278	0.300164	2.57619	0.0496612
141336	AV707343		3.18554	-0.773103	0.300044	-2.57664	0.0496341
1761751	NM_005456	MAPK8IP1	3.1849	-0.677061	0.215252	-3.14544	0.0255096
1569418	AK094845	FLJ40142	3.18333	-0.590298	0.108913	-5.4199	0.00289533
785389	NM_001905	CTPS	3.18113	-0.608307	0.176155	-3.45324	0.018174
51815	AL110193	C9orf114	3.18108	-0.971908	0.446481	-2.17682	0.0814392
2107092	BU596980	FAM14A	3.18064	-0.83424	0.348153	-2.39619	0.0619121
1475738	BM554735	RPS25	3.18005	-0.686456	0.224903	-3.05223	0.0283521
212829			3.17885	0.89184	0.390653	2.28294	0.0712753
841475	NM_014992	DAAM1	3.17467	-0.686354	0.225363	-3.04555	0.028569
84820			3.17433	0.707366	0.245009	2.8871	0.0343028
290111			3.17422	-0.667289	0.206589	-3.23003	0.0232049
742739	NM_012454	TIAM2	3.17345	-0.763241	0.2932	-2.60314	0.0480667
842766	DQ280323	FAM83A	3.17303	0.627984	0.222625	2.82081	0.0370732
29920	NM_015215	CAMTA1	3.17076	-0.71679	0.25385	-2.82367	0.0369487
502161	NM_001018159	APPBP1	3.16938	-0.618814	0.190269	-3.25232	0.0226376
772898	AK056987	MRPL55	3.16902	-0.88173	0.384354	-2.29406	0.0702923
153505	NM_001937	DPT	3.16873	-0.605631	0.134734	-4.49501	0.00642905
878330	AK025697	FBXO45	3.16548	-0.593835	0.117483	-5.05463	0.00391785
859386	BQ068004	GNG3	3.16201	-0.653226	0.196285	-3.32795	0.0208257
683829	AB209070	DNM1L	3.16168	-0.786181	0.312877	-2.51275	0.0536475
1739650	BF217567		3.16017	-0.602599	0.192708	-3.12701	0.0260452
269663	BF692226		3.1601	-0.622932	0.26352	-2.36389	0.0644391
448673	BF197705		3.15839	-0.643242	0.182768	-3.51945	0.016929
363086	AK094322	CKMT1A	3.15688	-0.811461	0.333141	-2.43579	0.0589585
649743	NM_001024956	SC5DL	3.15549	-0.582335	0.0993411	-5.86197	0.00204827
269815	BX648811	INHBA	3.15471	-0.572159	0.0785562	-7.28343	0.00076327
267131	BQ051343		3.15442	0.60354	0.133704	4.51401	0.00631759
753021	BC047314	NOSIP	3.15216	-0.895735	0.396154	-2.26108	0.0732525
434235			3.15163	1.07278	0.517263	2.07395	0.0927726
725978			3.15038	-0.593143	0.11954	-4.96187	0.00424133
590615	CR749220	ILK	3.14877	-0.654496	0.196067	-3.33812	0.0205949
450406	AA682865		3.14704	1.03371	0.491879	2.10156	0.089576
853288	NM_001010891	MTX3	3.14533	0.864662	0.374299	2.31009	0.0688999
1696157	CA443882		3.14509	-0.867271	0.376236	-2.30512	0.0693277
825394	AK096351	C1orf63	3.145	-0.683159	0.225383	-3.03111	0.0290445
51239	NM_016641	MIR16	3.14463	-0.673243	0.215725	-3.12084	0.0262274
773278	AK092204	DNAJB9	3.14303	-0.577236	0.165373	-3.49051	0.0174609
383900			3.14235	-0.609285	0.14331	-4.25153	0.00807999
1859075			3.1421	0.967164	0.447327	2.1621	0.082967
68609	NM_006122	MAN2A2	3.14196	-0.668314	0.211081	-3.16615	0.0249223
1710320	BX100644		3.1413	0.678565	0.221315	3.06606	0.0279086
1602493	NM_002804	PSMC3	3.1398	-0.728771	0.267496	-2.72442	0.0415555
504461	NM_014322	OPN3	3.13887	-0.698187	0.240209	-2.90658	0.0335328
1456157			3.13881	0.702191	0.290996	2.41306	0.0606344
232670	NM_016055	MRPL48	3.13855	-0.637364	0.178421	-3.57225	0.0160056
143039	AK092810		3.13768	-0.707952	0.24927	-2.8401	0.0362422
784283			3.13514	-0.567982	0.145366	-3.90725	0.0113263
1569187	NM_006040	HS3ST4	3.13481	-0.698268	0.240702	-2.90096	0.0337529
1292073	BM563653	TNP1	3.1341	-0.927935	0.420881	-2.20475	0.0786227
50671	BX647127	FLJ12716	3.13105	-0.690194	0.233546	-2.95528	0.0316911
1752362	U39226	MYO7A	3.13035	0.766599	0.300225	2.55342	0.0510534
377672	NM_016573	GMIP	3.12998	-0.632012	0.173257	-3.64783	0.0147818
2510133	AK097610	AHCY	3.12953	-0.72977	0.269397	-2.70891	0.0423314
280465			3.12922	-0.613028	0.149985	-4.08727	0.00947215
1707637	CR748932		3.12922	-0.886676	0.391974	-2.26208	0.0731609
1632157	BC150263	COBL	3.12757	-0.608859	0.144672	-4.20854	0.00842009
2019211	AK094927	RAB33A	3.12565	-0.704451	0.247322	-2.84831	0.0358946
754517			3.12464	-0.591239	0.119473	-4.94871	0.0042897
781151	AL832068	KIAA0999	3.12451	-0.654609	0.198863	-3.29176	0.0216715
2089541	BX102528		3.12305	0.862478	0.37495	2.30025	0.0697507
1597388	AK127692	NDUFA11	3.12129	-0.815679	0.339942	-2.39947	0.0616613
203772	AK094888	FGFR1OP2	3.12007	0.663169	0.208223	3.1849	0.024404
131239	NM_002744	PRKCZ	3.11989	-0.677118	0.222166	-3.04781	0.0284956
2577002	AK122708	FHL1	3.11823	-0.984197	0.461562	-2.13232	0.0861508
796640	NM_004738	VAPB	3.11801	-0.622084	0.162832	-3.82039	0.0123682
47542	CR613811	SNRPD1	3.11714	-0.780111	0.312467	-2.49662	0.0547158
2322393	BC015936	ASH2L	3.11559	-0.61931	0.163421	-3.78966	0.0127629
146726	NM_014830	ZBTB39	3.11553	-0.586936	0.146472	-4.00716	0.0102503
2432315	EB388816		3.11014	-0.581416	0.105316	-5.52066	0.00267076
2571195	BM923584	RPS15	3.10972	-0.971078	0.453476	-2.14141	0.0851654
854691	BC072393	TMEM125	3.10958	-0.649008	0.194567	-3.33565	0.0206508
287633			3.10907	-0.574987	0.115047	-4.99785	0.0041123
40695	AK124876	NAPB	3.10718	-0.653887	0.200018	-3.26914	0.0222197
1848966	BX647725	VPS26A	3.10699	0.809216	0.336394	2.40556	0.0611991
202320	DB225570		3.10641	0.64099	0.186187	3.44272	0.0183813
435350	NM_182641	BPTF	3.10382	1.09397	0.53664	2.03856	0.0970468
162310	NM_000304	PMP22	3.10358	-0.796129	0.326533	-2.43813	0.058789
432581	AL049782	CG012	3.10285	-0.786741	0.336496	-2.33804	0.0665421
296793	BX648583	EDIL3	3.09966	0.652748	0.199653	3.26942	0.0222128
269788	NM_173631	SEDLP	3.09944	-0.643485	0.189728	-3.39162	0.0194271
1917368	DB530132		3.09874	-0.94402	0.435882	-2.16577	0.082583
379309	AK123352	PRMT2	3.09428	-0.816633	0.343401	-2.37808	0.0633156
362973			3.09325	-0.773511	0.309561	-2.49873	0.0545746
506009	CR749357	PIK3CB	3.09123	-0.633843	0.179909	-3.52313	0.0168627
82434	BQ706057		3.08887	0.655607	0.221901	2.9545	0.0317199
1256714			3.08735	0.969568	0.454851	2.13162	0.0862274
1655832			3.08125	-0.596847	0.146454	-4.07531	0.00958382
810550	NM_002812	PSMD8	3.08111	-0.616244	0.185965	-3.31376	0.0211528
1837443	BX647981	ZNF813	3.07856	1.01224	0.485004	2.08708	0.0912378
195852			3.07652	0.607861	0.193648	3.139	0.0256953
665392	AW842527		3.07497	0.794739	0.328336	2.42051	0.0600799
486538	AY267462	IARS2	3.07495	-0.55432	0.116625	-4.75302	0.00509087
276413	AK055292	KLHL32	3.07296	-0.554946	0.103882	-5.34211	0.00308396
384088	AB018254	KBTBD11	3.07177	-0.814099	0.343741	-2.36835	0.0640837
788580	CR614852	CCNDBP1	3.07054	-0.604097	0.145775	-4.14405	0.00896173
163504	BX386098		3.07053	-0.597421	0.185056	-3.22833	0.023249
725877			3.07036	-1.12972	0.563984	-2.00311	0.101535
2165126	BG714207	HRAS	3.06934	-0.71084	0.258895	-2.74566	0.0405183
33496	AF070602		3.06761	0.607829	0.151124	4.02206	0.0101002
384081	NM_004879	EI24	3.06403	-0.685292	0.235948	-2.90442	0.0336171
44287	NM_005619	RTN2	3.0639	-0.670041	0.221203	-3.02907	0.0291123
703732	AB167741	ZFAT1	3.06295	0.696339	0.246391	2.82616	0.0368408
247582			3.06161	0.629412	0.178315	3.52977	0.0167438
1628034	NM_032236	USP48	3.06127	-0.588915	0.136002	-4.33019	0.00749799
2571694	CR593209	PSTPIP1	3.0589	-0.632265	0.181901	-3.47588	0.0177371
1917422	BX100675		3.05737	-0.727263	0.274584	-2.6486	0.045503
83342	NM_018246	CCDC25	3.05714	-0.568867	0.148044	-3.84256	0.0120922
282117	BC050354	LOC387647	3.05606	-0.642142	0.193204	-3.32364	0.0209244
1855401	AI271352		3.05459	0.582301	0.207186	2.81052	0.0375253
1588430	BC026312	A2BP1	3.0536	-0.60158	0.193983	-3.1012	0.0268167
811918			3.05283	-0.640276	0.191538	-3.34281	0.0204894
1416070	CR605673	CBX5	3.05148	-0.582062	0.115876	-5.02315	0.00402429
826668	NM_014845	FIG4	3.05146	-0.608851	0.187453	-3.24802	0.0227457
28643	BX537623	HDHD2	3.05024	-0.613449	0.160544	-3.82106	0.0123598
815861	D67025	PSMD3	3.04989	-0.676539	0.229071	-2.95341	0.03176
731304	AB209040	PDCD5	3.04852	-0.82936	0.357815	-2.31785	0.0682362
396045	BX537665	AASDHPPT	3.04828	-0.676291	0.229002	-2.9532	0.0317675
489931	AA127763		3.04506	0.793128	0.330124	2.40251	0.0614296
1342650	NM_003167	SULT2A1	3.04275	-0.619744	0.169202	-3.66275	0.014553
1868382	AI733813		3.04183	-0.715373	0.265784	-2.69156	0.0432179
813392	NM_006047	CPNE1	3.04168	-0.565508	0.104516	-5.41072	0.00291689
503053	AB209154	ROR2	3.03996	-0.567427	0.121004	-4.68932	0.00538838
85526	AK090484	C17orf62	3.03982	-0.695639	0.248177	-2.80299	0.0378599
415233	BI599339		3.03866	-0.700011	0.252311	-2.7744	0.0391609
810109	AK025473	C2orf43	3.03826	-0.630607	0.182446	-3.45641	0.0181123
247216			3.03792	0.705348	0.257235	2.74204	0.0406931
234127			3.03464	0.606926	0.154226	3.93531	0.0110115
868400	AK222510	QARS	3.03406	-0.641627	0.195162	-3.28766	0.0217698
34063			3.03181	-0.613917	0.163444	-3.75613	0.01321
754582			3.0317	-0.7286	0.278394	-2.61715	0.0472597
795847	AB209134	COPS5	3.02996	-0.657998	0.212825	-3.09174	0.0271059
268240	NM_012192	FXC1	3.02892	0.66389	0.218894	3.03293	0.028984
1606275	BG168849	C20orf149	3.02826	-0.67625	0.231119	-2.92598	0.0327854
712848	NM_003682	MADD	3.02801	-0.585669	0.133316	-4.39309	0.00706741
417706	NM_001042697	ZSWIM7	3.02728	-0.833166	0.36291	-2.29579	0.0701401
1325816	BM919305	POLR2L	3.02579	-0.865116	0.386974	-2.23559	0.0756322
810038	AK127640	GRINA	3.02413	-0.618897	0.170469	-3.63056	0.0150518
291618	NM_198887	NUP43	3.01986	0.803743	0.341056	2.35663	0.0650224
22918	CR605987	EBNA1BP2	3.01956	-0.668069	0.224074	-2.98147	0.0307478
813694	AK094845	FLJ40142	3.01797	-0.581277	0.119823	-4.85113	0.00466924
726681			3.01703	0.874469	0.394791	2.21502	0.0776133
166335	BM547041	USE1	3.01702	-0.578188	0.149451	-3.86876	0.0117751
202348			3.0151	0.753	0.300761	2.50365	0.0542472
1849924	AI248061		3.01341	0.769232	0.314265	2.44772	0.0580991
838366	AK122801	HMGCL	3.01153	-0.614334	0.166497	-3.68976	0.0141492
32276	BX647281	RPH3A	3.01039	-0.902947	0.416214	-2.16943	0.0822023
460111	AB209366	FUBP1	3.00807	0.710984	0.265421	2.67871	0.0438882
429499	AA011479		3.0071	0.60438	0.220657	2.73901	0.0408403
246765			3.00684	0.619669	0.173511	3.57136	0.0160207
127408	BX094027		3.00646	1.11142	0.559701	1.98573	0.103814
42747	AB075853	GRIN3A	3.00634	-0.708593	0.263468	-2.68948	0.0433257
1521972	CR608907		3.0063	-0.637362	0.193719	-3.29014	0.0217103
752802	AY358404	SEZ6L2	3.00607	-0.810424	0.347689	-2.33089	0.0671372
1848062	AY621067	ZNF425	3.00537	1.04798	0.517529	2.02498	0.0987417
284306	AL833187	FBXL3	3.00036	-0.610489	0.16315	-3.74188	0.0134055
626502	BM907771	ARPC1B	3.00006	-0.574348	0.114449	-5.0184	0.00404064

## Sheet: Macaca
			Penalized	Parametric test statistics
CLONEID	UGRepAcc	Symbol	Fgender	Fem vs Male	StdErr	t-value	p-value
773479			10.4409	1.88775	0.448066	4.2131	0.00560391
47204	AL137688	CPNE6	9.37966	1.26843	0.187247	6.77409	0.000505696
148149	NM_133180	EPS8L1	9.26343	1.66983	0.400569	4.16863	0.00588749
173145	AK094738	CLIP3	9.24066	2.18571	0.613549	3.5624	0.0118926
231355	NM_014232	VAMP2	9.20235	1.39119	0.266657	5.21715	0.00198165
450058			8.29269	-1.32129	0.264531	-4.99484	0.00246498
797025	BQ065293	PGLS	7.98016	1.48917	0.383367	3.88446	0.00812862
177967	NM_003042	SLC6A1	7.89228	2.08303	0.639712	3.2562	0.0173312
810868	NM_016577	RAB6B	7.51606	1.15396	0.19137	6.02999	0.000939611
323371	NM_000484	APP	7.4376	2.0528	0.652713	3.14503	0.01994
171936	NM_002143	HPCA	7.37129	1.99709	0.632867	3.15562	0.0196739
530139	BE614271		7.3074	1.18136	0.226696	5.2112	0.00199309
323474	AK023803	ARF1	7.30373	2.59738	0.884955	2.93505	0.0261152
2578396	AK092677	TUBB6	7.02119	1.35799	0.349435	3.88624	0.00811196
192271	AK125182	SYT5	6.74475	1.49309	0.435865	3.42557	0.0140473
1499828	NM_000148	FUT1	6.7239	1.20727	0.276072	4.37301	0.00470367
882548	CR612316	CAPNS1	6.7213	1.09178	0.191823	5.69158	0.0012699
31918	NM_005456	MAPK8IP1	6.70568	2.02147	0.684716	2.95227	0.0255376
62232	BX647784	HNRNPR	6.7054	-1.01915	0.178532	-5.70854	0.00125048
66535	BX648172	OAZ2	6.69178	1.30957	0.340198	3.84944	0.00846545
780998	AK091644	UBE2Z	6.68697	1.32384	0.34862	3.79736	0.0089955
740672	BM919120	POLR2G	6.6839	1.1524	0.307043	3.75323	0.0094737
1584150	CD358936		6.5947	-1.00343	0.165198	-6.07407	0.000904306
254010	AK126191	TUBE1	6.5875	1.18534	0.282949	4.18923	0.00575417
67221	NM_002019	FLT1	6.53227	1.25713	0.322931	3.89287	0.00805001
1046495			6.51597	2.10946	0.736451	2.86435	0.028638
743878	AA634434		6.50952	1.82309	0.608306	2.99699	0.0241015
812967	AK126702	TSPAN5	6.48802	1.8057	0.601666	3.00116	0.0239721
745496	BM542106	FKBP1A	6.45992	1.09819	0.274092	4.00666	0.00706521
742595	BG577212	CDK5	6.45765	1.67157	0.540502	3.09263	0.021316
745138	BC057810	TUBA3D	6.44964	1.11746	0.230351	4.85109	0.00284849
125142			6.4421	-1.07266	0.195085	-5.49841	0.00151712
700778			6.43446	1.46045	0.436964	3.34227	0.0155678
39899	NM_002143	HPCA	6.40843	1.03292	0.16106	6.41326	0.000678149
1471451	U89715	PLEKHB1	6.39647	2.19181	0.781341	2.80518	0.0309518
812266	BC052954	MAN1A2	6.35192	1.17257	0.366012	3.20364	0.0185149
767993	BC066123	PTRF	6.34537	1.27733	0.341436	3.74104	0.00961072
194353	BC105998	NUP214	6.32218	1.32824	0.372163	3.56897	0.0117988
22374	XR_015527	LOC728536	6.3037	1.90645	0.660322	2.88715	0.0277969
47460	BC010466	B3GAT1	6.28168	1.56601	0.499856	3.13292	0.0202492
2054977	NM_025114	CEP290	6.27666	-0.988568	0.124853	-7.91786	0.000215447
66686	NM_006013	RPL10	6.25099	1.74281	0.587672	2.96562	0.0250995
449112	BC035087	ANKRD46	6.18348	1.2719	0.347955	3.65535	0.0106382
1474500	AK025774	VPS35	6.1626	1.41307	0.443518	3.18605	0.0189305
66686	NM_006013	RPL10	6.1598	1.69535	0.644617	2.63001	0.0390591
823578	NM_003714	STC2	6.14959	1.17385	0.289001	4.06176	0.00663727
811046	AK091845	CRIP2	6.04669	1.0128	0.21451	4.72148	0.00325304
2307420	CR625172	TUBB2B	6.0461	1.54736	0.505435	3.06145	0.0221839
2009947	NM_152334	TARSL2	6.02882	-0.94936	0.129088	-7.35434	0.000323556
377545	AL834231	MTPN	6.02696	1.22097	0.32681	3.73604	0.00966749
1642145	AB209376	SATB2	5.99952	1.07601	0.367076	2.93131	0.0262423
2139148	NM_001033045	GPR155	5.9809	1.12536	0.317622	3.54309	0.0121734
2110237	NM_002373	MAP1A	5.97397	1.04574	0.239692	4.36287	0.00475563
179603	NM_002866	RAB3A	5.96851	1.5543	0.51402	3.02381	0.0232827
279329	NM_004630	SF1	5.93982	2.13752	0.792883	2.69588	0.0357716
565939	BC013033	RAB3C	5.93949	1.5193	0.49808	3.05031	0.022503
428067	NM_001100161	XPO7	5.93287	1.60804	0.543411	2.95916	0.0253104
1588325	AB209182	TSPYL2	5.74806	1.37839	0.435881	3.16231	0.0195079
140959	NM_021008	DEAF1	5.74044	1.54731	0.525855	2.94247	0.0258646
759173	NM_005609	PYGM	5.71379	2.17922	0.831023	2.62233	0.0394627
713193	BX538267	JAK1	5.7071	1.41562	0.4589	3.0848	0.0215304
2022020	NM_022455	NSD1	5.70566	1.68492	0.597514	2.81989	0.0303586
460625	BX107993		5.69957	-1.07433	0.248911	-4.31612	0.00500385
878578	AK098778	ALDOA	5.68129	1.29896	0.39553	3.2841	0.0167367
51328	BM906315	CDC34	5.64004	1.1585	0.338913	3.41828	0.0141736
754436	AK124487	PDE4DIP	5.58565	1.4919	0.507871	2.93756	0.02603
302933			5.58429	1.45463	0.488227	2.97942	0.0246551
213607	NM_000035	ALDOB	5.58208	1.74226	0.635014	2.74366	0.0335724
221828	NM_004321	KIF1A	5.55142	1.17401	0.406539	2.88782	0.0277725
262957	NM_014613	UBXD8	5.4787	1.14291	0.319329	3.57911	0.0116556
745397	AL832922	C19orf58	5.47839	1.48323	0.510908	2.90313	0.0272231
841685	AL833123	PPA2	5.45801	1.0999	0.284787	3.86218	0.00834122
878815	NM_001659	ARF3	5.45317	1.42767	0.482935	2.95624	0.0254063
2284803	NM_004866	SCAMP1	5.43378	-1.0887	0.278539	-3.90862	0.00790494
22917	AK124833		5.41685	-1.04864	0.249914	-4.196	0.0057111
33141	NM_006650	CPLX2	5.39704	1.9734	0.762243	2.58893	0.0412709
727263	AF448858	LOC284702	5.39025	-1.13217	0.311853	-3.63044	0.0109593
753034	NM_002501	NFIX	5.34152	1.6331	0.598961	2.72656	0.0343424
589153	BX537492	GPR177	5.31327	1.31871	0.43214	3.05158	0.0224664
167041	NM_007188	ABCB8	5.31213	1.90772	0.737945	2.58518	0.0414797
460753	BC050464	MGC16824	5.3099	1.11246	0.304172	3.65734	0.010613
786057	AB025186	MAPRE3	5.30435	1.26936	0.404002	3.14197	0.0200179
2111066	NM_198324	CS	5.29943	1.74722	0.659934	2.64757	0.0381521
489201	NM_003713	PPAP2B	5.2763	1.62459	0.599726	2.70889	0.0351578
176572	NM_007030	TPPP	5.27191	2.30124	0.9295	2.47579	0.048079
2312000	NM_006698	BLCAP	5.26526	2.01969	0.796354	2.53617	0.0443094
781097	NM_201428	RTN3	5.25743	1.25125	0.396542	3.1554	0.0196794
40781	NM_004514	FOXK2	5.25223	1.01055	0.232131	4.35335	0.00480507
208001			5.23814	1.2101	0.372834	3.24567	0.0175614
45607	AF363367	CADM3	5.23228	1.02801	0.247854	4.14766	0.00602685
122091			5.20817	1.21128	0.375716	3.22392	0.0180481
1415981	BQ428395		5.20493	-0.979908	0.209609	-4.67495	0.00341382
240249	BX647107	APLP2	5.18856	1.8014	0.696329	2.58699	0.0413787
782428	NM_173156	SMG7	5.17541	1.58883	0.589251	2.69635	0.035749
1734348	CR936770	GNAO1	5.17123	1.4355	0.507874	2.82648	0.0300966
178877	AF078776	TP53BP1	5.15289	0.924064	0.158633	5.82516	0.00112579
1899263	NR_003089	OTUB1	5.15191	1.67615	0.636222	2.63453	0.0388234
505579	NM_017758	ALKBH5	5.14286	1.45507	0.520706	2.79441	0.0313943
449126	CR627473	GPR153	5.1385	1.28648	0.426074	3.01939	0.0234155
268837	NM_030806	C1orf21	5.13733	0.965351	0.264676	3.6473	0.0107409
897657			5.13693	1.19193	0.368808	3.23185	0.0178688
731308	BM810359		5.13546	2.05094	0.82373	2.48982	0.0471738
33827	NM_014680	KIAA0100	5.12455	1.10412	0.311996	3.53888	0.0122355
788654	NM_002086	GRB2	5.12067	1.01229	0.244069	4.14757	0.00602746
240043	AF009267		5.1185	-0.987919	0.223898	-4.41236	0.00450788
450745	CR749553	TLE4	5.11195	0.943356	0.361812	2.60731	0.0402656
109437	NM_006464	TGOLN2	5.09204	1.10128	0.312461	3.52453	0.0124499
868736	AL162081	RAB14	5.07341	1.3825	0.485986	2.84473	0.029384
2542199	CR749322	ZNF638	5.06885	-0.936281	0.357864	-2.61631	0.0397826
1651831			5.0552	1.81143	0.713119	2.54014	0.0440724
1525305	NM_015114	KIAA0692	5.04394	1.69436	0.654694	2.58802	0.0413214
506667	AB209755	MLLT10	5.04382	-0.918745	0.163721	-5.61165	0.00136616
284663	AY205261	EIF5A2	5.03654	-1.07445	0.297769	-3.60834	0.0112533
1583560	AL833563	PRKAR1B	5.03553	1.21813	0.392588	3.10281	0.0210409
155443	AK127278	TRIM3	5.01502	1.43496	0.519656	2.76137	0.0327946
809862	AK125030	ELAC2	5.01076	1.0604	0.289581	3.66182	0.0105565
815127	AK093982		4.99962	-1.06494	0.293753	-3.6253	0.011027
753291	NM_030806	C1orf21	4.97251	1.11379	0.330044	3.37467	0.014956
823574			4.9694	1.79817	0.714228	2.51765	0.0454311
32573	BC150247	NRXN1	4.96261	1.21426	0.430595	2.81995	0.0303562
788511	BC014966	RPS6KA1	4.94897	1.11703	0.343837	3.24872	0.0174945
731360	BU731560		4.94461	1.85512	0.745288	2.48913	0.047218
1609836	BC051726	GLUL	4.94379	1.31405	0.456861	2.87625	0.0281958
877632	AF089750	FLOT1	4.93049	1.21303	0.397354	3.05277	0.022432
49548	BC017205	POLR2D	4.91161	1.01907	0.266254	3.82744	0.00868506
2062825	NM_014902	DLGAP4	4.90259	1.19783	0.390018	3.07122	0.0219078
1420790	BX537542	ERAL1	4.87438	-0.919884	0.206655	-4.4513	0.00432311
219717	NM_004667	HERC2	4.86627	1.24451	0.421576	2.95204	0.0255452
207082	AJ002231	GNPDA1	4.85724	0.921053	0.234409	3.92925	0.00771936
490482	NM_001099412	MYST3	4.8365	0.975014	0.271215	3.59498	0.0114352
1604404	BC013033	RAB3C	4.82462	1.46011	0.548942	2.65986	0.0375309
46195	AL834342	C9orf166	4.82271	0.916538	0.239937	3.81991	0.0087616
2089752	XR_015527	LOC728536	4.82155	2.06035	0.860165	2.3953	0.0536375
884644	BM554167	RPSA	4.81244	0.990218	0.256754	3.85668	0.00839455
204614	BG033657	EIF4A1	4.75314	1.18352	0.392612	3.01447	0.0235645
1637756	AL833741	ENO1	4.74596	1.03165	0.289319	3.56578	0.0118443
78946	NM_002612	PDK4	4.74462	-0.916037	0.190554	-4.80723	0.00297864
1947911	AL572645		4.74151	0.989929	0.257156	3.84952	0.00846467
742565	BQ073269	C12orf10	4.73573	1.06819	0.316849	3.37129	0.0150185
82122			4.7147	1.03126	0.291587	3.53672	0.0122676
41698	NM_006667	PGRMC1	4.70538	0.925576	0.211035	4.38588	0.0046386
745476	AL110179	SLC25A40	4.69037	1.0557	0.311559	3.38845	0.0147037
1635836	NM_016107	ZFR	4.68427	1.11408	0.352728	3.15845	0.0196034
753907	AL832205	PHLDB2	4.67562	-1.00204	0.272401	-3.67856	0.0103484
180018	NM_033046	RTKN	4.67297	1.31699	0.480229	2.74241	0.033628
31022	NM_015297	KIAA1045	4.66099	1.22946	0.42867	2.86809	0.0284982
843134	BM921938	PEBP1	4.64216	1.30782	0.499763	2.61687	0.0397525
1468655	NM_014600	EHD3	4.63831	1.53044	0.603682	2.53518	0.0443686
289428	NM_001018065	NTRK2	4.63173	0.994732	0.311857	3.18971	0.0188433
126722	BC035125	C2orf32	4.62515	1.23377	0.434237	2.84123	0.0295194
1035765	NM_001040630	NCALD	4.62136	1.80299	0.750251	2.40318	0.0530643
188414	AL442089	CENTG3	4.59623	1.28855	0.469786	2.74285	0.0336084
32684	BQ278507	hCG_18290	4.587	1.06741	0.328394	3.2504	0.0174577
79743	BM806192	LOC442578	4.58274	1.03993	0.308931	3.36623	0.0151127
204614	BG033657	EIF4A1	4.57202	1.20531	0.420958	2.86326	0.0286792
38816			4.56225	0.995128	0.276609	3.5976	0.0113993
52086	NM_014292	CBX6	4.55802	0.957057	0.261992	3.653	0.0106681
1534173	NM_014286	FREQ	4.55435	1.40582	0.541662	2.59539	0.0409148
377348	BC031889	CALML3	4.54263	0.925211	0.237348	3.89811	0.00800139
1640586	NM_004090	DUSP3	4.52202	1.16024	0.396413	2.92685	0.026395
127610			4.5162	0.875008	0.170248	5.13961	0.00213683
2545242	BX537927	FKBP8	4.50598	1.40057	0.54294	2.5796	0.0417918
898038	CR936828	LOC283392	4.49086	-1.15863	0.397967	-2.91138	0.026932
290753	NM_198324	CS	4.47998	1.79532	0.760862	2.35958	0.0563163
432194	BX649099	PRPF8	4.47503	2.42618	1.0839	2.23839	0.0664942
42373	BX648477	CRYM	4.46089	1.12171	0.376182	2.98184	0.0245782
241826	BC110390	HMGN2	4.45821	1.47576	0.589881	2.50179	0.0464155
108177	BX648030	ARHGEF7	4.45301	1.03136	0.313572	3.28908	0.0166328
361688	BC150304	DPP6	4.43596	0.94076	0.242828	3.87419	0.00822586
448247			4.42467	1.03565	0.319154	3.24498	0.0175767
842973	NM_006191	PA2G4	4.42168	1.09719	0.362913	3.02328	0.0232987
166871	NM_133369	UNC5A	4.4194	1.87098	0.807184	2.31791	0.0596191
141336	AV707343		4.40472	-0.889768	0.197962	-4.49463	0.00412746
221808	NM_005969	NAP1L4	4.40329	1.17495	0.415897	2.8251	0.0301512
2125838	AK093478	HLA-G	4.40051	1.51707	0.618435	2.45308	0.0495828
739235	CR936874	STK25	4.37029	1.06582	0.34552	3.08469	0.0215336
2017930	NM_006383	CIB2	4.35151	1.21037	0.442853	2.73313	0.0340445
1601979	NM_000120	EPHX1	4.3392	1.0746	0.35437	3.03243	0.0230258
32226	CR594991	CNIH2	4.3375	0.908107	0.222657	4.07851	0.00651302
259884	NM_020455	GPR126	4.32083	-0.810992	0.195001	-4.15891	0.00595161
502464	NM_015289	VPS39	4.30251	0.907498	0.244246	3.7155	0.00990491
2118665	BC046219	ATRNL1	4.29268	-0.937308	0.253208	-3.70173	0.0100678
825847	BX647112	HM13	4.27945	1.67454	0.717424	2.3341	0.0583126
221695	NM_020180	BRUNOL4	4.26963	1.04183	0.337148	3.09012	0.0213845
704414	BM564070	SNRPB	4.26782	0.916647	0.237342	3.86214	0.00834155
782576	BM479752		4.26411	-1.07519	0.361331	-2.97563	0.0247762
109888	AK122832	ZNF169	4.25633	1.05185	0.345531	3.04415	0.0226815
504915	NM_021914	CFL2	4.22831	-0.865178	0.191001	-4.5297	0.00397641
811012	AL833563	PRKAR1B	4.22139	1.03966	0.371844	2.79597	0.0313301
176565	AK093893		4.2202	-0.98065	0.295511	-3.31849	0.0160345
773254	AK095702	SFPQ	4.21088	1.24932	0.4797	2.60438	0.040424
1847849	BC037205		4.19553	0.92228	0.256888	3.5902	0.0115011
488422	AF370429	HMG20B	4.18081	1.03657	0.341257	3.03751	0.0228759
487988	AB209221	CORO1A	4.17831	0.812339	0.19196	4.23181	0.00548915
2016058	CR593784		4.17602	-0.896346	0.227696	-3.93659	0.00765457
1653901	BC062422	IL27	4.16602	1.00254	0.323298	3.10097	0.0210902
246541	AK001488	GLOD4	4.1631	0.882031	0.215238	4.09793	0.00637218
270930	NM_152793	C7orf41	4.16203	0.946002	0.272897	3.46652	0.0133605
970879	AK126663	JPH3	4.15578	1.70436	0.747288	2.28072	0.0627374
47255	H10999		4.15339	0.923467	0.254513	3.62837	0.0109865
1613052	AB020718	CLSTN1	4.13297	1.36925	0.559541	2.4471	0.0499872
46897	BC006089	PMVK	4.13067	0.866552	0.203082	4.26701	0.00528038
432008	AA678259		4.12853	-0.862475	0.314553	-2.74191	0.0336506
287528	NM_173512	FLJ39822	4.09742	-0.76835	0.118243	-6.49806	0.000632231
2410729	AK096924	RAC2	4.09717	0.967789	0.296738	3.26142	0.0172181
700900	AK126779	TRAPPC2L	4.09275	0.990792	0.315132	3.14405	0.0199649
1688510	BC151233	CLK4	4.08976	-0.883926	0.250754	-3.52507	0.0124418
2437211	BG577212	CDK5	4.08799	1.49793	0.639005	2.34416	0.0575158
415197	NM_001009955	SSBP3	4.08759	1.51612	0.649455	2.33445	0.058285
2090142	AK124583	DAZAP1	4.07948	1.1477	0.427016	2.68773	0.0361618
448386	NM_006195	PBX3	4.07298	1.31831	0.534931	2.46445	0.0488241
877772	NM_012219	MRAS	4.0691	0.810969	0.153617	5.27917	0.0018667
1751004	CX752714		4.06198	0.910499	0.252076	3.612	0.0112041
366167	AY422170	TP53INP2	4.05898	0.974857	0.30592	3.18664	0.0189164
125187	AK092872	ERCC2	4.05763	1.10867	0.402961	2.75132	0.0332337
1951569	DB304839		4.04648	-0.776977	0.297068	-2.61549	0.0398264
137581	BC042692	SLC44A2	4.04183	1.3054	0.530155	2.46231	0.0489659
1662163			4.02696	1.0755	0.383002	2.80807	0.0308343
277589	NM_005977	RNF6	4.02071	-0.835518	0.18187	-4.59404	0.00371523
812994	AK131081	RXRA	4.01849	0.917442	0.262506	3.49494	0.0129056
684338	NM_002737	PRKCA	4.01176	0.903492	0.250856	3.60163	0.0113443
1558108	NM_000352	ABCC8	4.01159	-0.912492	0.258867	-3.52495	0.0124436
739109	BM809524	AP2S1	4.00699	0.845169	0.253599	3.3327	0.0157537
221707	AF335324	DDIT4	4.00102	0.935373	0.279513	3.34643	0.0154877
49260	AK126839	C6orf137	3.994	1.54428	0.675683	2.28551	0.0623268
236055	NM_001018067	SERBP1	3.98673	1.04183	0.415356	2.50829	0.0460095
2296063	BX537485	KIAA0528	3.98633	-0.923542	0.270954	-3.40848	0.0143454
504431			3.97557	1.0226	0.349979	2.92188	0.0265663
757873	CD300356		3.96193	0.967446	0.319769	3.02545	0.0232335
2119167	AK092612	CYP4F8	3.96123	-0.85841	0.213243	-4.0255	0.00691549
487338	CR596268	ITGB3BP	3.95578	0.990819	0.328065	3.02019	0.0233914
67110	NM_005072	SLC12A4	3.95235	0.940184	0.288276	3.2614	0.0172186
1654727	CN369527		3.94961	1.09292	0.402346	2.71637	0.0348101
745249	NM_201434	RAB5C	3.94261	1.04325	0.368111	2.83406	0.0297983
811751	NM_001007189	LOC492311	3.93962	-0.839983	0.34997	-2.40016	0.0532833
809785	BC045557	C16orf52	3.9388	-0.867459	0.224715	-3.86026	0.00835976
133136	NM_153042	AOF1	3.93817	-0.878943	0.27138	-3.23879	0.0177137
238886	AF466367	SH3BGRL3	3.937	0.880116	0.237071	3.71245	0.0099407
731125	NM_018383	WDR33	3.93493	-0.874274	0.231736	-3.77272	0.00925912
756556	NM_000062	SERPING1	3.93198	0.848072	0.239595	3.53961	0.0122246
756533	NM_001728	BSG	3.92836	1.0152	0.349013	2.90878	0.0270234
241648	BI910004		3.92131	-0.902174	0.258873	-3.48501	0.0130626
249687	AF043473	KCNS1	3.92062	1.16526	0.453634	2.56872	0.0424077
526616			3.91968	0.867383	0.226705	3.82604	0.00869918
726571	BG506799		3.91802	-0.853614	0.213139	-4.00496	0.00707891
712454	AL133611		3.91147	-0.839305	0.198864	-4.2205	0.00555821
812266	BC052954	MAN1A2	3.90852	1.00486	0.360692	2.78593	0.0317476
1590626			3.8953	1.4406	0.626284	2.30024	0.0610807
1643107	BU561557	RPL10L	3.8946	0.903515	0.262794	3.43811	0.013833
234977	NM_001100161	XPO7	3.89308	1.23742	0.502758	2.46126	0.0490358
219813	AK127525	ARFGAP3	3.89244	1.12855	0.432041	2.61215	0.0400052
1049143	NM_012306	FAIM2	3.88465	0.87979	0.250174	3.51671	0.0125686
31299	BC043194		3.87935	-0.935626	0.291733	-3.20713	0.0184337
824203	NM_006141	DYNC1LI2	3.87423	1.22717	0.49816	2.46341	0.0488927
730146			3.87165	1.07946	0.400526	2.69512	0.0358079
897673	NM_002631	PGD	3.87126	1.07048	0.394284	2.71499	0.0348741
2303538	AK095574	EIF3F	3.86796	1.24313	0.508905	2.44275	0.0502832
786592	CR749325	ZRANB2	3.86718	-0.90134	0.263689	-3.41819	0.0141752
810711	NM_005063	SCD	3.85963	0.887209	0.251783	3.5237	0.0124625
2306682	NM_147171	AKAP9	3.84712	-0.868042	0.235187	-3.69086	0.0101983
51975	NM_014630	ZNF592	3.84507	0.913888	0.33543	2.72452	0.0344354
132954	AB023140	SSX2IP	3.84453	-1.03002	0.367988	-2.79906	0.0312025
841338	BM544109	PRNPIP	3.82839	1.00777	0.353177	2.85344	0.0290503
186767	AK225690	HLA-DRB1	3.82592	0.960831	0.317416	3.02704	0.0231861
450574	NM_000333	ATXN7	3.82495	1.05058	0.384721	2.73076	0.0341515
23869	NM_012306	FAIM2	3.80769	0.963841	0.321605	2.99697	0.0241023
25795	AK091531	STOML1	3.80391	0.884576	0.255256	3.46545	0.0133779
756595	CD388106	S100A10	3.80115	0.744564	0.105254	7.07399	0.000399978
785690	NM_006581	FUT9	3.78287	-0.880687	0.253939	-3.46811	0.0133345
730564	AL133022	FER1L5	3.78027	-0.94291	0.30764	-3.06498	0.0220836
682768			3.77603	0.821713	0.195622	4.20051	0.00568258
347702	BC064333	CTBP1	3.77061	1.57832	0.72119	2.1885	0.0712223
177847	NM_022749	RAI16	3.76858	0.907759	0.279481	3.24802	0.0175098
502397	NM_001032296	STK24	3.76511	1.10203	0.426629	2.58311	0.0415949
239889	NM_054027	ANKH	3.76413	1.40779	0.621266	2.26601	0.0640177
784177	BU191887		3.75992	-0.818994	0.194545	-4.20979	0.00562448
504647	AK055334	FAM49A	3.75654	0.987073	0.344698	2.86359	0.0286668
1460224	AK098366	STK32C	3.75489	1.12922	0.446145	2.53105	0.0446162
505243	NM_002223	ITPR2	3.75485	-0.838352	0.252258	-3.32339	0.015937
39933	NM_014848	SV2B	3.74178	1.30468	0.560686	2.32694	0.0588868
122288	AL833268	MEF2C	3.73569	1.27247	0.541191	2.35124	0.056962
34942			3.73501	-0.776584	0.144638	-5.36916	0.00171316
454577	BC025729	CD99L2	3.72987	1.05501	0.397325	2.65528	0.0377611
2578793	AK098778	ALDOA	3.72002	1.07204	0.410358	2.61245	0.039989
898073	NM_006825	CKAP4	3.71338	0.863084	0.245062	3.5219	0.0124897
306901			3.70416	0.865051	0.278056	3.11106	0.0208206
265576	NM_020919	ALS2	3.70106	0.816721	0.199199	4.10002	0.00635724
2070124	NM_183047	ZMYND8	3.69871	1.14493	0.462456	2.47577	0.0480804
856535	BC050420	MTHFD1	3.6954	1.14661	0.463922	2.47156	0.0483554
2020976	AF217985	RAB4B	3.69365	1.40242	0.626046	2.24013	0.0663351
52724	BC064981	CC2D1A	3.67922	0.954398	0.327148	2.91733	0.0267241
300099	AK126702	TSPAN5	3.67138	1.21358	0.510494	2.37727	0.0549727
1469311	NM_139276	STAT3	3.66903	0.949445	0.324257	2.92806	0.0263535
2104264	NM_000826	GRIA2	3.66551	1.02122	0.379428	2.69147	0.0359823
292939	BC043352	ZBTB4	3.6652	1.03062	0.386333	2.6677	0.0371406
325370	AK093712	COTL1	3.66516	0.876842	0.263108	3.33263	0.0157551
460260	BX647116	RBM25	3.66461	0.870761	0.346988	2.50948	0.0459353
25988	AB210013	EIF4G1	3.66055	1.02512	0.382793	2.67799	0.0366342
1055775	BX647205	HNRPH1	3.65659	1.23421	0.525393	2.34912	0.0571268
770027	AK090488	PPP2R1A	3.65143	0.923614	0.340455	2.71288	0.0349721
1030791	AK095005	PPME1	3.64827	1.09565	0.434164	2.52358	0.0450684
284700			3.6337	-0.76708	0.146236	-5.24551	0.00192813
1405689	NM_002576	PAK1	3.62941	0.997567	0.365568	2.72881	0.0342399
878174	BX640945	FADS2	3.62908	0.757922	0.149517	5.06914	0.00228994
2541460	NM_006377	UNC13B	3.62412	-0.771956	0.292805	-2.63642	0.0387255
300289	NM_006383	CIB2	3.62151	1.07113	0.419832	2.55133	0.0434128
1689492			3.61596	1.29618	0.569283	2.27686	0.0630706
1640707	X72889	SMARCA2	3.61436	1.13327	0.463448	2.4453	0.0501098
48704			3.61084	1.04442	0.401926	2.59853	0.0407426
784163	NM_144982	CCDC131	3.61026	-0.892396	0.28291	-3.15435	0.0197058
501651	AK025546		3.61002	-0.892352	0.282897	-3.15433	0.0197062
454121	AB014514	FLJ30092	3.59687	0.914093	0.302914	3.01767	0.0234675
2013873	NM_173552	C3orf58	3.58495	-0.766535	0.162955	-4.70397	0.00331252
396854	AB209468	UBQLN1	3.5811	1.21106	0.518661	2.33497	0.0582433
487753	AL833326	CCDC66	3.57635	-0.855805	0.253463	-3.37645	0.014923
1593585	AI733425		3.57285	1.13444	0.468676	2.42052	0.0518263
36462	NM_020711	KIAA1189	3.56655	-0.825526	0.267786	-3.08278	0.0215861
48518	NM_018672	ABCA5	3.55607	-0.823996	0.224466	-3.67092	0.0104428
285297	DN918342		3.55259	-0.799097	0.262789	-3.04083	0.0227786
485195			3.55166	0.891598	0.288577	3.08964	0.0213977
73608	BX537762		3.55081	-0.992533	0.369984	-2.68264	0.036408
730554			3.54806	0.958684	0.344222	2.78507	0.0317834
505491	AK095586	PTTG1IP	3.54614	0.957458	0.343462	2.78767	0.0316748
129071	NM_001005463	EBF3	3.54509	0.80201	0.203089	3.94905	0.00754586
825859	DA572231		3.53836	-0.813409	0.215503	-3.77447	0.00924011
121722			3.5371	0.955621	0.342978	2.78625	0.0317343
1635650	AI621298	ZNF451	3.53696	-0.843631	0.246322	-3.42492	0.0140586
897960	BI438271		3.53529	-0.791985	0.19203	-4.12427	0.00618656
1637767	AJ278018	CLSTN2	3.53237	1.08062	0.43593	2.47888	0.0478779
280499	BC040662		3.5122	-0.733455	0.247566	-2.96266	0.0251959
417249	BC050557	TIMELESS	3.50665	0.994529	0.376182	2.64374	0.038348
282100			3.50595	-1.06744	0.429475	-2.48545	0.047454
32687	NM_021948	BCAN	3.50582	0.945793	0.338536	2.79377	0.0314209
292833	AK226152	C1QC	3.50406	0.826243	0.245921	3.3598	0.0152335
726860	AK024750	NRIP3	3.49359	0.800166	0.206691	3.87132	0.00825328
471568	BC039343	HN1	3.49027	0.887395	0.29167	3.04246	0.0227308
175977	BU928689		3.47413	-0.822338	0.2326	-3.53542	0.0122869
25606	NM_018084	CCDC88A	3.4633	-0.905846	0.310455	-2.9178	0.0267076
113257			3.46214	1.24167	0.552058	2.24917	0.0655162
292475			3.46044	0.943281	0.341441	2.76265	0.0327391
897562	BX647755	GABPA	3.45822	-0.870042	0.279899	-3.10841	0.0208911
796598	AK223364	LCMT1	3.45814	0.79347	0.20375	3.89433	0.00803641
177274	BC040985		3.45327	-0.946385	0.344695	-2.74558	0.0334874
1035588	AK098254	C14orf133	3.45289	0.823244	0.236076	3.4872	0.0130278
279388	NM_003105	SORL1	3.4505	1.16525	0.502953	2.31681	0.0597091
826173	BM807538	PFN1	3.4479	0.775229	0.183729	4.21942	0.00556481
1472638	AL157469	RABL5	3.44763	0.766667	0.173033	4.43075	0.00441956
32962	BC041400		3.44635	-0.910277	0.316041	-2.88025	0.0280487
2462525	NM_018672	ABCA5	3.44051	-0.771442	0.208903	-3.69283	0.0101745
845502	DA240028		3.4186	-0.810353	0.227026	-3.56943	0.0117923
506033	BE881271		3.41543	-0.840691	0.257652	-3.2629	0.0171863
380884	BX537731	RWDD3	3.40886	-0.877295	0.291944	-3.00501	0.0238534
1628456	AY373756	ANKRD11	3.40519	0.994901	0.387472	2.56767	0.042468
277138	NM_020416	PPP2R2C	3.4025	0.868713	0.308394	2.8169	0.0304782
743536	U82382	PIN1L	3.39802	0.848657	0.267217	3.17591	0.0191749
809394	AK125461	PYROXD1	3.39229	-0.836234	0.256111	-3.26512	0.0171386
454196	XR_018881	LOC646708	3.39102	1.10761	0.470351	2.35485	0.0566813
280967	BI603157		3.38742	-0.959879	0.36256	-2.64751	0.0381556
2029114	NM_002833	PTPN9	3.38615	1.29722	0.597005	2.17288	0.0727719
177718	BM548510	NRGN	3.38513	1.68248	0.834075	2.01718	0.0902522
626343	AL133111	SH3BP5	3.38105	0.936149	0.344464	2.7177	0.0347487
759159	NM_003617	RGS5	3.37722	0.82901	0.337634	2.45535	0.0494302
418238	W90605		3.37534	0.864392	0.28428	3.04064	0.0227841
859648	BX648030	ARHGEF7	3.37344	1.10573	0.471043	2.3474	0.0572615
754457	NM_015387	MOBKL3	3.36327	-0.884799	0.303683	-2.91356	0.0268556
280786	NM_003105	SORL1	3.36147	0.744482	0.164023	4.5389	0.00393782
203130	AK125875	ARPC4	3.36113	1.10538	0.472209	2.34087	0.057775
50282	NM_005909	MAP1B	3.35834	1.82133	0.920442	1.97875	0.0951881
2009590	NM_019589	YLPM1	3.35338	1.00657	0.401985	2.50401	0.0462767
51857	BX538226		3.3505	-0.758416	0.176429	-4.2987	0.00510006
489485	NM_006389	HYOU1	3.34871	0.887025	0.308711	2.87332	0.0283041
344272	BM556279	EMP3	3.34794	0.766489	0.18691	4.10084	0.00635137
811139			3.34698	0.959845	0.367038	2.61511	0.0398464
279172	NM_001650	AQP4	3.34654	0.751293	0.180787	4.15569	0.00597306
2028912	NM_003941	WASL	3.34345	1.1285	0.490253	2.30187	0.0609444
198607	AB014519	ROCK2	3.34285	-0.925448	0.340085	-2.72123	0.0345864
1604703	AK096962	HLA-F	3.33307	1.07156	0.451609	2.37275	0.0553124
768379			3.33024	-0.921037	0.337908	-2.7257	0.0343815
452780	BM916077	ARL2	3.32913	1.01624	0.411906	2.46716	0.0486446
767747	AL832068	KIAA0999	3.3258	0.972269	0.379062	2.56494	0.0426245
343987	NM_001935	DPP4	3.32352	-0.780794	0.207086	-3.77038	0.00928456
824132	AK124232	MED27	3.32334	0.829429	0.257796	3.21738	0.0181971
824719	AB209468	UBQLN1	3.3109	0.795569	0.224985	3.5361	0.0122767
178426	AK094995		3.30891	-0.715556	0.162598	-4.40077	0.00456457
2492177	AF089750	FLOT1	3.3081	0.929774	0.347527	2.6754	0.0367608
51056	BF102713	CNIH	3.3033	0.780713	0.209688	3.72321	0.00981506
281737	AB020686	ENPP4	3.30231	-0.762181	0.188057	-4.05292	0.00670396
449257			3.30018	1.06165	0.448311	2.36812	0.0556632
277621	AK074306	CCDC82	3.2988	-0.901411	0.325218	-2.77171	0.0323492
121251	AK056442	TMEM106C	3.29785	0.795922	0.2817	2.82542	0.0301385
666658	NM_016107	ZFR	3.2897	0.906659	0.330656	2.742	0.0336462
50578	NM_014286	FREQ	3.28792	0.724552	0.205974	3.51768	0.0125539
1467671	BX647773	GTDC1	3.27391	0.858777	0.291064	2.95048	0.0255971
179022	NM_014232	VAMP2	3.27245	1.33258	0.636927	2.0922	0.0813508
432656	AK127123	TOLLIP	3.27009	1.43395	0.698748	2.05217	0.085983
1456489	NM_003165	STXBP1	3.24977	1.23277	0.571921	2.15549	0.0745391
2089754	AK126342		3.24045	1.44968	0.712736	2.03396	0.0881788
430427	NM_005955	MTF1	3.23864	0.83655	0.292692	2.85813	0.0288725
321885	NM_004660	DDX3Y	3.23572	-0.738719	0.167641	-4.40655	0.0045362
38882	AK001884	THSD7A	3.23445	-0.88673	0.320237	-2.76898	0.0324661
504705	BX647535	CLDND1	3.23163	1.06276	0.457114	2.32493	0.059049
795965	NM_001825	CKMT2	3.22792	0.81126	0.251681	3.22336	0.0180606
823655	AL832589	C4orf18	3.22546	-1.09621	0.481674	-2.27583	0.0631605
1566569	BC089400	MAP7D2	3.22342	1.29424	0.615717	2.10201	0.0802543
251442	BU618197		3.22133	-0.776292	0.215702	-3.59891	0.0113814
110467			3.21857	0.840841	0.313007	2.68634	0.036229
40120	AB023158	RAB11FIP2	3.21352	-0.868885	0.307222	-2.8282	0.0300289
366041	NM_032408	BAZ1B	3.21129	0.940646	0.367403	2.56025	0.042894
132702	NM_000918	P4HB	3.20885	0.905376	0.338976	2.67092	0.0369814
343538			3.20635	0.954157	0.378674	2.51973	0.0453035
52226	AK226136	SYT17	3.20066	0.968483	0.390519	2.47999	0.0478058
428560	BM563199	P117	3.19822	0.804156	0.248292	3.23875	0.0177146
470846			3.19012	0.8765	0.316663	2.76793	0.0325113
294951	NM_017933	PID1	3.18793	0.831545	0.276322	3.00933	0.023721
280831	BC044822	DGKH	3.18168	-0.83257	0.278058	-2.99423	0.0241878
1323432	NM_000202	IDS	3.18057	0.813202	0.259559	3.13302	0.0202467
52076	NM_014279	OLFM1	3.18006	0.898926	0.336982	2.66758	0.0371465
545125			3.17274	0.796561	0.243804	3.26722	0.0170935
163579	NM_002866	RAB3A	3.16954	0.740878	0.180645	4.10129	0.00634818
1896952	AK124958		3.16778	-0.901101	0.340262	-2.64826	0.0381173
240062	AK123681	SLC14A1	3.16777	0.964486	0.39129	2.46489	0.0487949
361838	AJ519841	CAMSAP1	3.1627	0.803662	0.252327	3.18501	0.0189555
809733			3.16178	-0.814211	0.262917	-3.09683	0.021202
436191	NM_019593	RP5-1022P6.2	3.1575	-0.824353	0.281331	-2.93019	0.0262806
38876	BC043166	KCNAB1	3.14574	1.01364	0.431367	2.34985	0.0570705
121621	NM_031844	HNRNPU	3.14454	1.28503	0.620148	2.07213	0.0836407
413109	BM992189		3.14401	-0.797837	0.248828	-3.20638	0.018451
1898064	NM_015058	RP11-125A7.3	3.14374	0.739048	0.182188	4.05652	0.00667672
490606	XM_933066	LOC643696	3.13887	-0.819561	0.270999	-3.02422	0.0232704
461525	NM_012300	FBXW11	3.13848	1.14772	0.528362	2.17223	0.072838
859392	NM_004319	ASTN1	3.13077	0.825475	0.296204	2.78685	0.0317092
448375	NM_014014	ASCC3L1	3.12891	1.20398	0.568099	2.11932	0.0783572
712402			3.12746	0.906587	0.349648	2.59286	0.0410541
768049	AK095702	SFPQ	3.12437	1.14137	0.525745	2.17095	0.0729659
2016420	AK123352	PRMT2	3.12321	0.705125	0.173917	4.05438	0.00669287
1721184	BM669595		3.12026	-0.804319	0.258427	-3.11237	0.020786
1593643	CB985069		3.11887	1.03951	0.453783	2.29077	0.061879
2028867	NM_020774	MIB1	3.11601	-0.731983	0.203283	-3.60081	0.0113555
392647	BC045189	KCTD18	3.11187	-0.789152	0.244084	-3.23312	0.0178405
27404	NM_014141	CNTNAP2	3.11053	0.951158	0.387691	2.45339	0.049562
1571882			3.10846	0.738985	0.218918	3.37563	0.0149382
2516356	AB209019	RGS4	3.10324	1.11923	0.512949	2.18194	0.0718684
62114	NM_013450	BAZ2B	3.1021	-0.771939	0.249585	-3.09289	0.0213089
245272	BX640745	ANKRD15	3.09904	0.861664	0.314693	2.73811	0.0338202
277732	NM_015446	AHCTF1	3.09893	-0.783886	0.240291	-3.26224	0.0172005
276816	NM_030647	JHDM1D	3.09443	-0.791457	0.248762	-3.18159	0.0190376
81203	CD014095	PON3	3.0876	0.767994	0.224677	3.41822	0.0141748
470227	BX648323	XIST	3.08725	2.19114	1.18937	1.84228	0.115015
25621	NM_007065	CDC37	3.08332	1.09388	0.497527	2.19864	0.0702339
2161487	NM_001042590	C9orf127	3.08264	1.03532	0.455161	2.27463	0.0632645
51363	NM_001004196	CD200	3.08101	0.93461	0.378104	2.47184	0.0483372
713203	BC040300	PI4KB	3.07857	1.0248	0.447871	2.28816	0.062101
1556545	BC044587	LSM12	3.07847	1.07988	0.488119	2.21233	0.0689214
258175			3.07261	-0.874997	0.329588	-2.65482	0.0377846
1657016	AK125409	BCAS3	3.07257	0.974295	0.410361	2.37424	0.0552003
2019426	NM_001040022	SIRPA	3.07244	0.848587	0.306312	2.77034	0.0324081
206838	NM_000038	APC	3.07161	0.70961	0.235691	3.01076	0.0236773
859761	NM_001042724	PVRL2	3.07043	0.867746	0.323557	2.68189	0.0364442
453109	AK096085	ACTR1A	3.06662	0.848122	0.306617	2.76606	0.0325917
42008	NM_015213	RAB6IP1	3.06556	1.06716	0.480569	2.22062	0.0681395
785695	AB032991	NDFIP2	3.06359	-0.821901	0.282758	-2.90672	0.0270959
279691	NM_182640	MRPS9	3.06147	-0.692415	0.126715	-5.46434	0.0015662
1292896	AL049687	C1orf114	3.06048	-0.692047	0.126257	-5.48124	0.00154162
250822	BM806103		3.05907	-0.754814	0.232212	-3.25053	0.0174546
760298	NM_001008530	LGMN	3.05813	0.847369	0.306998	2.76018	0.0328463
1859075			3.05546	0.708556	0.234436	3.02238	0.0233255
971188			3.0513	1.25589	0.613485	2.04713	0.0865848
1522696	AB209400	UQCC	3.04337	0.810852	0.274754	2.95119	0.0255734
611028			3.03903	0.884075	0.341521	2.58864	0.0412873
34417	BC040985		3.03807	-0.782052	0.246509	-3.17251	0.0192574
810741	BM803698	GABARAP	3.03697	0.745542	0.2514	2.96556	0.0251016
196102	AK098311	PPP1CA	3.03677	0.963665	0.406515	2.37055	0.0554788
52710	BC038359	STX1B	3.03269	0.923218	0.374835	2.463	0.0489199
796137	NM_002078	GOLGA4	3.03167	-0.904424	0.359535	-2.51554	0.0455609
246116	BX443786	RNPC3	3.02686	0.730103	0.188573	3.87173	0.00824935
503097	NM_001039091	PRPS2	3.02606	-0.724383	0.181264	-3.99628	0.00714919
1838988	BU853559		3.0255	-0.841454	0.305742	-2.75217	0.0331963
810999	BM478682	GPX1	3.02518	0.895506	0.3529	2.53757	0.0442259
84161	AJ519841	CAMSAP1	3.01868	0.755273	0.22005	3.43229	0.0139321
772425	U09278	FAP	3.01653	-0.691914	0.134759	-5.13446	0.00214762
291255	NM_001042465	PSAP	3.01023	1.14334	0.541955	2.10966	0.0794099
742839	AK225979	NIT2	3.0097	0.815209	0.283303	2.87752	0.028149
50604			3.00793	0.874338	0.337051	2.59408	0.0409867
121533			3.00447	0.806391	0.275473	2.92729	0.0263797
305122	AK127664	EIF1AY	3.002	-0.851345	0.317629	-2.68031	0.0365209
1635288	AK123361	TXN2	3.00001	1.198	0.581252	2.06107	0.0849305

## Sheet: Marmoset
			Penalized	Parametric test statistics
CLONEID	UGRepAcc	Symbol	Fgender	Fem vs Male	StdErr	t-value	p-value
470227	BX648323	XIST	132.814	3.35932	0.19328	17.3806	2.32537e-06
815225	BX648254	HSBP1	82.9125	2.50174	0.141635	17.6633	2.11423e-06
309449	BQ050176	RPS4Y1	13.8654	-1.13443	0.158901	-7.13924	0.000380487
345656	BX648323	XIST	8.94834	0.847004	0.13736	6.16631	0.000835232
1609752	AJ249921	APOC1	4.24429	-0.715272	0.243711	-2.93492	0.0261196
1472689	AJ249921	APOC1	3.57787	-0.654497	0.224083	-2.92077	0.0266045
811652	NM_153810	C10orf46	3.13708	-0.540672	0.163849	-3.29982	0.0164115
