# Supplementary material for: An Evolutionarily Conserved Sexual Signature in the Primate Brain
Source: PLoS Genet. 2008 Jun 20;4(6):e1000100. doi: 10.1371/journal.pgen.1000100 (PMC2413013; doi:10.1371/journal.pgen.1000100)
Supplement: Table S3 — Prediction of conserved estrogen and androgen cis- response elements in the conserved sexually dimorphic genes. (0.11 MB XLS) [file pgen.1000100.s006.xls]

## Sheet: Columns description
Worksheet "All sites"
Gene ID	Ensembl ID
RefSeq	RefSeq
Name	Name
TF	TF name
TF Abs Start	Genomic coordinate for the TF start site
TF Abs End	Genomic coordinate for the TF end site
Region Start	Genomic coordinate for the gene start
Region End	Genomic coordinate for the gene end
Target sequence	Site sequence found for TFBS. (-) means that the site was found in the antisense of the scanned sequence
Real Sequence	Site sequence found for TFBS. If (+) the site was found in the same scanned sequence strand. Otherwise the site sequence is the reverse complement of the column "Target sequence".
Worksheet "Grouped table"
Gene ID	Ensembl ID
RefSeq	RefSeq
Name	Name
TF	TF name
Total	Total times the TF site was found in the gene
TF Abs Start	Genomic coordinate for all the TF start sites
TF Abs End	Genomic coordinate for all the TF end sites

## Sheet: All sites
Gene ID	RefSeq	Name	TF	TF Abs Start	TF Abs End	Region Start	Region End	Target sequence	Real Sequence
ENSG00000136100	AB208956	Vacuolar protein sorting 36 homolog (S. cerevisiae)	Ar	51903430	51903451	51884743	51922799	CTAAGAACACAAACTACCATTA (-)	TAATGGTAGTTTGTGTTCTTAG
ENSG00000136100	AB208956	Vacuolar protein sorting 36 homolog (S. cerevisiae)	Ar	51906470	51906491	51884743	51922799	TTAAGATCATTATGTACAGCAA (+)	TTAAGATCATTATGTACAGCAA (+)
ENSG00000083290	AB014523	Unc-51-like kinase 2 (C. elegans)	Ar	19677202	19677223	19614736	19711841	AAAAGAACAATCAGTTCCTGTT (-)	AACAGGAACTGATTGTTCTTTT
ENSG00000083290	AB014523	Unc-51-like kinase 2 (C. elegans)	Ar	19677356	19677377	19614736	19711841	TCAAGAACACTAAGTTCTATAA (-)	TTATAGAACTTAGTGTTCTTGA
ENSG00000083290	AB014523	Unc-51-like kinase 2 (C. elegans)	Ar	19677357	19677378	19614736	19711841	TATAGAACTTAGTGTTCTTGAT (+)	TATAGAACTTAGTGTTCTTGAT (+)
ENSG00000083290	AB014523	Unc-51-like kinase 2 (C. elegans)	Ar	19713403	19713424	19614736	19711841	AAAAGAACAAAATGTAAATTCA (+)	AAAAGAACAAAATGTAAATTCA (+)
ENSG00000083290	AB014523	Unc-51-like kinase 2 (C. elegans)	Ar	19716769	19716790	19614736	19711841	CAGAGACCACCCTGAAACTCCC (+)	CAGAGACCACCCTGAAACTCCC (+)
ENSG00000102804	NM_183422	TSC22 domain family, member 1	Ar	43911956	43911977	43905663	44048210	AAAAGAAAATGCTGTACCTGCT (+)	AAAAGAAAATGCTGTACCTGCT (+)
ENSG00000102804	NM_183422	TSC22 domain family, member 1	Ar	43969472	43969493	43905663	44048210	AAGAGCACATTGTGTACAAAAA (+)	AAGAGCACATTGTGTACAAAAA (+)
ENSG00000102804	NM_183422	TSC22 domain family, member 1	Ar	43985184	43985205	43905663	44048210	AAGGGCACACTTGGTCCCAGAG (-)	CTCTGGGACCAAGTGTGCCCTT
ENSG00000102804	NM_183422	TSC22 domain family, member 1	Ar	44006142	44006163	43905663	44048210	CTAGTACCAACATGTACTCTAC (+)	CTAGTACCAACATGTACTCTAC (+)
ENSG00000102804	NM_183422	TSC22 domain family, member 1	Ar	44043763	44043784	43905663	44048210	AAAAGAACAAAGTGTCAATAAG (-)	CTTATTGACACTTTGTTCTTTT
ENSG00000102804	NM_183422	TSC22 domain family, member 1	Ar	44050399	44050420	43905663	44048210	CAGAGAACAGGCTTTCCCCACA (+)	CAGAGAACAGGCTTTCCCCACA (+)
ENSG00000137877	NM_016642	Spectrin, beta, non-erythrocytic 5	Ar	39928358	39928379	39927637	39973567	TTTAAAACAACGTGTACATATG (+)	TTTAAAACAACGTGTACATATG (+)
ENSG00000137877	NM_016642	Spectrin, beta, non-erythrocytic 5	Ar	39930711	39930732	39927637	39973567	CTAAGAAGACCCTGTCTCTAAA (+)	CTAAGAAGACCCTGTCTCTAAA (+)
ENSG00000137877	NM_016642	Spectrin, beta, non-erythrocytic 5	Ar	39933865	39933886	39927637	39973567	AGTAGTTCAGCCTGTCCCAGCT (-)	AGCTGGGACAGGCTGAACTACT
ENSG00000137877	NM_016642	Spectrin, beta, non-erythrocytic 5	Ar	39954058	39954079	39927637	39973567	TATGGAACAATAAGTACTTACT (+)	TATGGAACAATAAGTACTTACT (+)
ENSG00000134294	NM_018976	Solute carrier family 38, member 2	Ar	45041060	45041081	45038239	45052824	ATGAGGACACTGTGTCCAATGC (+)	ATGAGGACACTGTGTCCAATGC (+)
ENSG00000134294	NM_018976	Solute carrier family 38, member 2	Ar	45044879	45044900	45038239	45052824	TAGGTAACTCCCTGAACCCAAC (-)	GTTGGGTTCAGGGAGTTACCTA
ENSG00000134294	NM_018976	Solute carrier family 38, member 2	Ar	45054869	45054890	45038239	45052824	CCAGGTGCATTGTGTACCCAAT (-)	ATTGGGTACACAATGCACCTGG
ENSG00000092108	NM_016106	Sec1 family domain containing 1	Ar	30171465	30171486	30161272	30274769	CCTAGAACATCAAGAGCCCCTC (+)	CCTAGAACATCAAGAGCCCCTC (+)
ENSG00000092108	NM_016106	Sec1 family domain containing 1	Ar	30180392	30180413	30161272	30274769	ATAAAAACATTCTGTTTTCAAC (-)	GTTGAAAACAGAATGTTTTTAT
ENSG00000092108	NM_016106	Sec1 family domain containing 1	Ar	30202527	30202548	30161272	30274769	ACCAGTACATCGTGCACCAATG (-)	CATTGGTGCACGATGTACTGGT
ENSG00000092108	NM_016106	Sec1 family domain containing 1	Ar	30211979	30212000	30161272	30274769	ATTAAAACATCCTGTGCTGTAC (-)	GTACAGCACAGGATGTTTTAAT
ENSG00000092108	NM_016106	Sec1 family domain containing 1	Ar	30229856	30229877	30161272	30274769	AAAAGAACAGCAAGTTAAATCC (-)	GGATTTAACTTGCTGTTCTTTT
ENSG00000092108	NM_016106	Sec1 family domain containing 1	Ar	30263758	30263779	30161272	30274769	TTCAGAACATCCTGTACAATTC (+)	TTCAGAACATCCTGTACAATTC (+)
ENSG00000085365	NM_004866	Secretory carrier membrane protein 1	Ar	77746344	77746365	77692110	77810634	ACCAGAGCACTCTGTTCTTAAC (-)	GTTAAGAACAGAGTGCTCTGGT
ENSG00000085365	NM_004866	Secretory carrier membrane protein 1	Ar	77746345	77746366	77692110	77810634	TTAAGAACAGAGTGCTCTGGTG (+)	TTAAGAACAGAGTGCTCTGGTG (+)
ENSG00000085365	NM_004866	Secretory carrier membrane protein 1	Ar	77748077	77748098	77692110	77810634	CAAGGCACAGGAAGTTCATGAG (-)	CTCATGAACTTCCTGTGCCTTG
ENSG00000085365	NM_004866	Secretory carrier membrane protein 1	Ar	77780925	77780946	77692110	77810634	AAAAAAACAACCAGTACCAGCC (-)	GGCTGGTACTGGTTGTTTTTTT
ENSG00000085365	NM_004866	Secretory carrier membrane protein 1	Ar	77805498	77805519	77692110	77810634	CTAAGCACTTTATGTAATTCCA (+)	CTAAGCACTTTATGTAATTCCA (+)
ENSG00000080345	NM_018151	RAP1 interacting factor homolog (yeast)	Ar	151995973	151995994	151974674	152040665	CTTACTACACTATGTACTTAAT (-)	ATTAAGTACATAGTGTAGTAAG
ENSG00000080345	NM_018151	RAP1 interacting factor homolog (yeast)	Ar	151998540	151998561	151974674	152040665	AGCAGCACACCCCCTACCACCC (-)	GGGTGGTAGGGGGTGTGCTGCT
ENSG00000080345	NM_018151	RAP1 interacting factor homolog (yeast)	Ar	152022036	152022057	151974674	152040665	CGCATATCAATCTGTTCCCAAC (-)	GTTGGGAACAGATTGATATGCG
ENSG00000080345	NM_018151	RAP1 interacting factor homolog (yeast)	Ar	152029494	152029515	151974674	152040665	ATCATAACATAATGTACCATTA (-)	TAATGGTACATTATGTTATGAT
ENSG00000080345	NM_018151	RAP1 interacting factor homolog (yeast)	Ar	152043193	152043214	151974674	152040665	AAAAAAACACTCAGAACCCTAG (-)	CTAGGGTTCTGAGTGTTTTTTT
ENSG00000080345	NM_018151	RAP1 interacting factor homolog (yeast)	Ar	152055038	152055059	151974674	152040665	ATTGGCACACTGTGGCCAAAAA (-)	TTTTTGGCCACAGTGTGCCAAT
ENSG00000101911	NM_001039091	Phosphoribosyl pyrophosphate synthetase 2	Ar	12725877	12725898	12719452	12752262	ATTAGAACAAGAAGTTCTAGAA (-)	TTCTAGAACTTCTTGTTCTAAT
ENSG00000101911	NM_001039091	Phosphoribosyl pyrophosphate synthetase 2	Ar	12733462	12733483	12719452	12752262	AGCAGCACAAAATGAACTACAG (-)	CTGTAGTTCATTTTGTGCTGCT
ENSG00000101911	NM_001039091	Phosphoribosyl pyrophosphate synthetase 2	Ar	12762525	12762546	12719452	12752262	GATGGTACAGTGTGTTCACGCA (+)	GATGGTACAGTGTGTTCACGCA (+)
ENSG00000101911	NM_001039091	Phosphoribosyl pyrophosphate synthetase 2	Ar	12763191	12763212	12719452	12752262	TCAAACACATCATGTACCAAAC (-)	GTTTGGTACATGATGTGTTTGA
ENSG00000142875	BX537705	Protein kinase, cAMP-dependent, catalytic, beta	Ar	84318716	84318737	84316329	84476769	ACTGAAACATTGTGTACACAAC (+)	ACTGAAACATTGTGTACACAAC (+)
ENSG00000142875	BX537705	Protein kinase, cAMP-dependent, catalytic, beta	Ar	84329017	84329038	84316329	84476769	TAGAGATCAGCCTGTACAATCA (+)	TAGAGATCAGCCTGTACAATCA (+)
ENSG00000142875	BX537705	Protein kinase, cAMP-dependent, catalytic, beta	Ar	84329644	84329665	84316329	84476769	AGCAGAACAACAGGTACCTAAG (-)	CTTAGGTACCTGTTGTTCTGCT
ENSG00000142875	BX537705	Protein kinase, cAMP-dependent, catalytic, beta	Ar	84362414	84362435	84316329	84476769	TAATGGACATCATGTTCATGTC (-)	GACATGAACATGATGTCCATTA
ENSG00000142875	BX537705	Protein kinase, cAMP-dependent, catalytic, beta	Ar	84363285	84363306	84316329	84476769	AAAAGAAGACAGTGTATCAAAG (-)	CTTTGATACACTGTCTTCTTTT
ENSG00000101333	NM_000933	Phospholipase C, beta 4	Ar	9328984	9329005	9024932	9409889	AGAAGGAGATTCTGTTCCAAAA (-)	TTTTGGAACAGAATCTCCTTCT
ENSG00000101333	NM_000933	Phospholipase C, beta 4	Ar	9329187	9329208	9024932	9409889	AACAGTACAAGATGTCCAAATA (+)	AACAGTACAAGATGTCCAAATA (+)
ENSG00000101333	NM_000933	Phospholipase C, beta 4	Ar	9399472	9399493	9024932	9409889	ACAAGAACAAAGTGTTTTTGCC (+)	ACAAGAACAAAGTGTTTTTGCC (+)
ENSG00000101333	NM_000933	Phospholipase C, beta 4	Ar	9401927	9401948	9024932	9409889	AAAGAAACAACCGGTACCAGCC (+)	AAAGAAACAACCGGTACCAGCC (+)
ENSG00000101333	NM_000933	Phospholipase C, beta 4	Ar	9402800	9402821	9024932	9409889	AACAGAACAACCTGCTCCTGAA (+)	AACAGAACAACCTGCTCCTGAA (+)
ENSG00000148053	NM_001018065	Neurotrophic tyrosine kinase, receptor, type 2	Ar	86485950	86485971	86473286	86828325	AAAAGCATAGTGAGTTCCTTCC (-)	GGAAGGAACTCACTATGCTTTT
ENSG00000148053	NM_001018065	Neurotrophic tyrosine kinase, receptor, type 2	Ar	86496832	86496853	86473286	86828325	CAAAGTACTTCAAGTTCTACAT (-)	ATGTAGAACTTGAAGTACTTTG
ENSG00000148053	NM_001018065	Neurotrophic tyrosine kinase, receptor, type 2	Ar	86511383	86511404	86473286	86828325	GAGGGTACAAAGAGTACCTCCC (+)	GAGGGTACAAAGAGTACCTCCC (+)
ENSG00000148053	NM_001018065	Neurotrophic tyrosine kinase, receptor, type 2	Ar	86514586	86514607	86473286	86828325	AATAGAATACAACGAACCAGCA (-)	TGCTGGTTCGTTGTATTCTATT
ENSG00000148053	NM_001018065	Neurotrophic tyrosine kinase, receptor, type 2	Ar	86553141	86553162	86473286	86828325	TTCATTACATACTGTTGCACAC (-)	GTGTGCAACAGTATGTAATGAA
ENSG00000148053	NM_001018065	Neurotrophic tyrosine kinase, receptor, type 2	Ar	86564371	86564392	86473286	86828325	TGTAGTAGATACTGTTCCAAAC (+)	TGTAGTAGATACTGTTCCAAAC (+)
ENSG00000148053	NM_001018065	Neurotrophic tyrosine kinase, receptor, type 2	Ar	86586076	86586097	86473286	86828325	AATGGACCACAGTGTCCTGAAA (+)	AATGGACCACAGTGTCCTGAAA (+)
ENSG00000148053	NM_001018065	Neurotrophic tyrosine kinase, receptor, type 2	Ar	86589120	86589141	86473286	86828325	CAAAGTACATGAAGTGCCAGAC (-)	GTCTGGCACTTCATGTACTTTG
ENSG00000148053	NM_001018065	Neurotrophic tyrosine kinase, receptor, type 2	Ar	86631789	86631810	86473286	86828325	AATAGTACAATATTTACCTCAC (+)	AATAGTACAATATTTACCTCAC (+)
ENSG00000148053	NM_001018065	Neurotrophic tyrosine kinase, receptor, type 2	Ar	86644756	86644777	86473286	86828325	TAGGGAACACCCCCTTCTCTCC (+)	TAGGGAACACCCCCTTCTCTCC (+)
ENSG00000148053	NM_001018065	Neurotrophic tyrosine kinase, receptor, type 2	Ar	86667826	86667847	86473286	86828325	AAAAGCACTCAGTCAACCGGCC (-)	GGCCGGTTGACTGAGTGCTTTT
ENSG00000148053	NM_001018065	Neurotrophic tyrosine kinase, receptor, type 2	Ar	86684445	86684466	86473286	86828325	AAAGGTACACCACGTCCTGTGC (-)	GCACAGGACGTGGTGTACCTTT
ENSG00000148053	NM_001018065	Neurotrophic tyrosine kinase, receptor, type 2	Ar	86718824	86718845	86473286	86828325	TTCGGAACAGCATGTGCCTAGC (-)	GCTAGGCACATGCTGTTCCGAA
ENSG00000148053	NM_001018065	Neurotrophic tyrosine kinase, receptor, type 2	Ar	86718825	86718846	86473286	86828325	CTAGGCACATGCTGTTCCGAAC (+)	CTAGGCACATGCTGTTCCGAAC (+)
ENSG00000148053	NM_001018065	Neurotrophic tyrosine kinase, receptor, type 2	Ar	86750523	86750544	86473286	86828325	TTTAGCACAAAATGTTCAGAAC (+)	TTTAGCACAAAATGTTCAGAAC (+)
ENSG00000148053	NM_001018065	Neurotrophic tyrosine kinase, receptor, type 2	Ar	86778966	86778987	86473286	86828325	AAAGGATCAAACTGTTCCCATG (-)	CATGGGAACAGTTTGATCCTTT
ENSG00000148053	NM_001018065	Neurotrophic tyrosine kinase, receptor, type 2	Ar	86789695	86789716	86473286	86828325	CTCAGAACATCCTGATCTCATT (-)	AATGAGATCAGGATGTTCTGAG
ENSG00000148053	NM_001018065	Neurotrophic tyrosine kinase, receptor, type 2	Ar	86804665	86804686	86473286	86828325	CTAGGAACTTTATGTGCTAAAA (-)	TTTTAGCACATAAAGTTCCTAG
ENSG00000148053	NM_001018065	Neurotrophic tyrosine kinase, receptor, type 2	Ar	86804666	86804687	86473286	86828325	TTTAGCACATAAAGTTCCTAGG (+)	TTTAGCACATAAAGTTCCTAGG (+)
ENSG00000148053	NM_001018065	Neurotrophic tyrosine kinase, receptor, type 2	Ar	86834982	86835003	86473286	86828325	CAGAGAGCATCATGTACAGGAA (+)	CAGAGAGCATCATGTACAGGAA (+)
ENSG00000148053	NM_001018065	Neurotrophic tyrosine kinase, receptor, type 2	Ar	86840007	86840028	86473286	86828325	AAAAGAAAGCAATGTTCCTTTC (-)	GAAAGGAACATTGCTTTCTTTT
ENSG00000102471	AB032991	Nedd4 family interacting protein 2	Ar	78955137	78955158	78953288	79028211	GAAAATACAATAAGTACCTAAC (-)	GTTAGGTACTTATTGTATTTTC
ENSG00000102471	AB032991	Nedd4 family interacting protein 2	Ar	78959624	78959645	78953288	79028211	TTTGGAACATCGCCTCCCTGTG (+)	TTTGGAACATCGCCTCCCTGTG (+)
ENSG00000102471	AB032991	Nedd4 family interacting protein 2	Ar	78975149	78975170	78953288	79028211	AAAAGAACACGCAGAACTTGAA (-)	TTCAAGTTCTGCGTGTTCTTTT
ENSG00000102471	AB032991	Nedd4 family interacting protein 2	Ar	78988267	78988288	78953288	79028211	AACAGAAAGATATGTTCCTTTC (+)	AACAGAAAGATATGTTCCTTTC (+)
ENSG00000102471	AB032991	Nedd4 family interacting protein 2	Ar	79031447	79031468	78953288	79028211	TAAAGAACACGGCATTCAGGCA (-)	TGCCTGAATGCCGTGTTCTTTA
ENSG00000102471	AB032991	Nedd4 family interacting protein 2	Ar	79036786	79036807	78953288	79028211	AAGGGAACATTAAGTTCTTGAA (-)	TTCAAGAACTTAATGTTCCCTT
ENSG00000102471	AB032991	Nedd4 family interacting protein 2	Ar	79036787	79036808	78953288	79028211	TCAAGAACTTAATGTTCCCTTC (+)	TCAAGAACTTAATGTTCCCTTC (+)
ENSG00000055609	NM_170606	Myeloid/lymphoid or mixed-lineage leukemia 3	Ar	151675991	151676012	151464602	151763984	ATTAGCCCATTCTGTTCTTTCC (+)	ATTAGCCCATTCTGTTCTTTCC (+)
ENSG00000055609	NM_170606	Myeloid/lymphoid or mixed-lineage leukemia 3	Ar	151686945	151686966	151464602	151763984	ATAAGATCATGGTGTTCTTCTT (-)	AAGAAGAACACCATGATCTTAT
ENSG00000055609	NM_170606	Myeloid/lymphoid or mixed-lineage leukemia 3	Ar	151686946	151686967	151464602	151763984	AGAAGAACACCATGATCTTATT (+)	AGAAGAACACCATGATCTTATT (+)
ENSG00000055609	NM_170606	Myeloid/lymphoid or mixed-lineage leukemia 3	Ar	151724153	151724174	151464602	151763984	ATTGGACCTAGCTGTTCCTGAA (-)	TTCAGGAACAGCTAGGTCCAAT
ENSG00000055609	NM_170606	Myeloid/lymphoid or mixed-lineage leukemia 3	Ar	151725670	151725691	151464602	151763984	AAAAGATCAGCGTGGACCCTAT (+)	AAAAGATCAGCGTGGACCCTAT (+)
ENSG00000139793	NM_144778	Muscleblind-like 2 (Drosophila)	Ar	96739253	96739274	96672609	96844375	GTAAGCACGGTCTGTAGCAACA (+)	GTAAGCACGGTCTGTAGCAACA (+)
ENSG00000139793	NM_144778	Muscleblind-like 2 (Drosophila)	Ar	96825721	96825742	96672609	96844375	TAGAGTAAGCTCTGTTCCTTAC (-)	GTAAGGAACAGAGCTTACTCTA
ENSG00000139793	NM_144778	Muscleblind-like 2 (Drosophila)	Ar	96826255	96826276	96672609	96844375	CAAAGAACATCCTATCCCAAAT (+)	CAAAGAACATCCTATCCCAAAT (+)
ENSG00000166963	NM_002373	Microtubule-associated protein 1A	Ar	41597945	41597966	41590448	41611110	TTGGGACCAACCTGTGCAACAC (+)	TTGGGACCAACCTGTGCAACAC (+)
ENSG00000166963	NM_002373	Microtubule-associated protein 1A	Ar	41599876	41599897	41590448	41611110	GGAAGGTCATTCTGTCCCCTCC (+)	GGAAGGTCATTCTGTCCCCTCC (+)
ENSG00000166963	NM_002373	Microtubule-associated protein 1A	Ar	41601107	41601128	41590448	41611110	TTCTGAACGCCCCGTACAAATC (+)	TTCTGAACGCCCCGTACAAATC (+)
ENSG00000166963	NM_002373	Microtubule-associated protein 1A	Ar	41616315	41616336	41590448	41611110	AAGAGGACAAACTGACCCGCTC (+)	AAGAGGACAAACTGACCCGCTC (+)
ENSG00000137821	NM_017691	Leucine rich repeat containing 49	Ar	69009438	69009459	68972041	69129488	AAGAGCAAATAATGTTCCTCAT (-)	ATGAGGAACATTATTTGCTCTT
ENSG00000137821	NM_017691	Leucine rich repeat containing 49	Ar	69043675	69043696	68972041	69129488	AAAAGACCAAACTGAACTTCTG (-)	CAGAAGTTCAGTTTGGTCTTTT
ENSG00000137821	NM_017691	Leucine rich repeat containing 49	Ar	69055371	69055392	68972041	69129488	ATTGGAACACAGTGATGCCCAT (+)	ATTGGAACACAGTGATGCCCAT (+)
ENSG00000137821	NM_017691	Leucine rich repeat containing 49	Ar	69060643	69060664	68972041	69129488	AACTGAACAACCTGCTCCTGAA (-)	TTCAGGAGCAGGTTGTTCAGTT
ENSG00000137821	NM_017691	Leucine rich repeat containing 49	Ar	69061507	69061528	68972041	69129488	AAAGGAAAAAACAGTACCAGCC (-)	GGCTGGTACTGTTTTTTCCTTT
ENSG00000137821	NM_017691	Leucine rich repeat containing 49	Ar	69091887	69091908	68972041	69129488	AACATTACACCAAGTACTTTCC (-)	GGAAAGTACTTGGTGTAATGTT
ENSG00000137821	NM_017691	Leucine rich repeat containing 49	Ar	69133522	69133543	68972041	69129488	ATGAGAACAGAATGTAGCTGCT (-)	AGCAGCTACATTCTGTTCTCAT
ENSG00000138095	AY289212	Leucine-rich PPR-motif containing	Ar	44021059	44021080	43968391	44076648	TTAAGTACAACCAGACCACTTC (+)	TTAAGTACAACCAGACCACTTC (+)
ENSG00000138095	AY289212	Leucine-rich PPR-motif containing	Ar	44074082	44074103	43968391	44076648	AATGGAACACTGTTAACAGGCA (-)	TGCCTGTTAACAGTGTTCCATT
ENSG00000138095	AY289212	Leucine-rich PPR-motif containing	Ar	44090126	44090147	43968391	44076648	TTGGGAACATCCTCTCCTGCCC (+)	TTGGGAACATCCTCTCCTGCCC (+)
ENSG00000144406	AB058746	KIAA1843 protein	Ar	210460268	210460289	210402198	210556260	CTAAGAATACCGTGTAAAAACC (+)	CTAAGAATACCGTGTAAAAACC (+)
ENSG00000144406	AB058746	KIAA1843 protein	Ar	210460543	210460564	210402198	210556260	ATCAGAAGGCACAGTTCCTCAG (-)	CTGAGGAACTGTGCCTTCTGAT
ENSG00000144406	AB058746	KIAA1843 protein	Ar	210501314	210501335	210402198	210556260	TAGAGCACAAGATGAACCTATC (-)	GATAGGTTCATCTTGTGCTCTA
ENSG00000144406	AB058746	KIAA1843 protein	Ar	210504694	210504715	210402198	210556260	CAGAGCACGTTATTTCCCTGAG (-)	CTCAGGGAAATAACGTGCTCTG
ENSG00000144406	AB058746	KIAA1843 protein	Ar	210551389	210551410	210402198	210556260	TATAGCACTTAATGTTCAATTC (+)	TATAGCACTTAATGTTCAATTC (+)
ENSG00000144406	AB058746	KIAA1843 protein	Ar	210553977	210553998	210402198	210556260	ACGAGAACACCATGATCTGGTG (-)	CACCAGATCATGGTGTTCTCGT
ENSG00000144406	AB058746	KIAA1843 protein	Ar	210560721	210560742	210402198	210556260	GAAAGAAAGCAATGTACTCTCA (-)	TGAGAGTACATTGCTTTCTTTC
ENSG00000144406	AB058746	KIAA1843 protein	Ar	210567426	210567447	210402198	210556260	AATGAAACACCATGTACATAAG (+)	AATGAAACACCATGTACATAAG (+)
ENSG00000136541	NM_020711	KIAA1189	Ar	157900894	157900915	157883372	157890662	GTAAGTACACTCTGATATTCAC (-)	GTGAATATCAGAGTGTACTTAC
ENSG00000136541	NM_020711	KIAA1189	Ar	157902115	157902136	157883372	157890662	ATTATAACACACTGTAGTAATC (-)	GATTACTACAGTGTGTTATAAT
ENSG00000138688	DQ335469	KIAA1109	Ar	123480861	123480882	123391011	123503355	AGAACTACAACATGATCCAGAG (-)	CTCTGGATCATGTTGTAGTTCT
ENSG00000115548	BX640698	Jumonji domain containing 1A	Ar	86528415	86528436	86521954	86573350	ATTAGAACATACAGTAGAAAAA (-)	TTTTTCTACTGTATGTTCTAAT
ENSG00000115548	BX640698	Jumonji domain containing 1A	Ar	86545368	86545389	86521954	86573350	TAAAAAACACTCTGTATCCTAA (-)	TTAGGATACAGAGTGTTTTTTA
ENSG00000115548	BX640698	Jumonji domain containing 1A	Ar	86580400	86580421	86521954	86573350	AAAAGTTAAATCTGTACCTGTC (+)	AAAAGTTAAATCTGTACCTGTC (+)
ENSG00000143164	AF116725	IQ motif and WD repeats 1	Ar	166204533	166204554	166172523	166311705	ATCAGAACATTGTGTTTACTAA (+)	ATCAGAACATTGTGTTTACTAA (+)
ENSG00000143164	AF116725	IQ motif and WD repeats 1	Ar	166212732	166212753	166172523	166311705	AAGAGACCCACATGTACCTAAG (-)	CTTAGGTACATGTGGGTCTCTT
ENSG00000143164	AF116725	IQ motif and WD repeats 1	Ar	166313393	166313414	166172523	166311705	TTTGGCACATGCTGATCCTTCT (-)	AGAAGGATCAGCATGTGCCAAA
ENSG00000143164	AF116725	IQ motif and WD repeats 1	Ar	166313394	166313415	166172523	166311705	GAAGGATCAGCATGTGCCAAAG (+)	GAAGGATCAGCATGTGCCAAAG (+)
ENSG00000092148	NM_015382	HECT domain containing 1	Ar	30643267	30643288	30639075	30746274	TGCGGCCCAACCTGTCCCCGCT (-)	AGCGGGGACAGGTTGGGCCGCA
ENSG00000092148	NM_015382	HECT domain containing 1	Ar	30650561	30650582	30639075	30746274	CAAAGACCACTCTGCCCATCCC (-)	GGGATGGGCAGAGTGGTCTTTG
ENSG00000092148	NM_015382	HECT domain containing 1	Ar	30675083	30675104	30639075	30746274	TTAAGAACACTCTGTTTTTACA (+)	TTAAGAACACTCTGTTTTTACA (+)
ENSG00000092148	NM_015382	HECT domain containing 1	Ar	30692100	30692121	30639075	30746274	CAGAGGACAAACTGTTCTAACA (-)	TGTTAGAACAGTTTGTCCTCTG
ENSG00000092148	NM_015382	HECT domain containing 1	Ar	30695900	30695921	30639075	30746274	CTAGGTGCATAATGTTCCTTCT (+)	CTAGGTGCATAATGTTCCTTCT (+)
ENSG00000092148	NM_015382	HECT domain containing 1	Ar	30730793	30730814	30639075	30746274	TTCAGTACAAAATGTAATTTAC (+)	TTCAGTACAAAATGTAATTTAC (+)
ENSG00000092148	NM_015382	HECT domain containing 1	Ar	30750668	30750689	30639075	30746274	AAAGTAACACAGTGTTCTGTGC (-)	GCACAGAACACTGTGTTACTTT
ENSG00000092148	NM_015382	HECT domain containing 1	Ar	30750669	30750690	30639075	30746274	CACAGAACACTGTGTTACTTTA (+)	CACAGAACACTGTGTTACTTTA (+)
ENSG00000151025	NM_020752	G protein-coupled receptor 158	Ar	25511530	25511551	25503997	25931161	AGAAATACAATGTGAACCAGAA (-)	TTCTGGTTCACATTGTATTTCT
ENSG00000151025	NM_020752	G protein-coupled receptor 158	Ar	25515683	25515704	25503997	25931161	CAAGGAACTCTCTGTTCCTCCT (-)	AGGAGGAACAGAGAGTTCCTTG
ENSG00000151025	NM_020752	G protein-coupled receptor 158	Ar	25554935	25554956	25503997	25931161	AAAAGTCCCTTTTGTTCCTGCC (+)	AAAAGTCCCTTTTGTTCCTGCC (+)
ENSG00000151025	NM_020752	G protein-coupled receptor 158	Ar	25645663	25645684	25503997	25931161	AAAAGTACATGATGTCTCCCAC (-)	GTGGGAGACATCATGTACTTTT
ENSG00000151025	NM_020752	G protein-coupled receptor 158	Ar	25725141	25725162	25503997	25931161	AAGAGAATGTCCTGTCCTCACT (+)	AAGAGAATGTCCTGTCCTCACT (+)
ENSG00000151025	NM_020752	G protein-coupled receptor 158	Ar	25757435	25757456	25503997	25931161	AGAAGAACACACTGGGCTCAAA (-)	TTTGAGCCCAGTGTGTTCTTCT
ENSG00000151025	NM_020752	G protein-coupled receptor 158	Ar	25764436	25764457	25503997	25931161	CTTAGCCCACCAAGAACCCAAA (+)	CTTAGCCCACCAAGAACCCAAA (+)
ENSG00000151025	NM_020752	G protein-coupled receptor 158	Ar	25774074	25774095	25503997	25931161	CTGAGAACTTAGTGCACCCTCA (-)	TGAGGGTGCACTAAGTTCTCAG
ENSG00000151025	NM_020752	G protein-coupled receptor 158	Ar	25818647	25818668	25503997	25931161	TAAAGAACAATAAATTCAGGCC (-)	GGCCTGAATTTATTGTTCTTTA
ENSG00000151025	NM_020752	G protein-coupled receptor 158	Ar	25839358	25839379	25503997	25931161	AAAGGCACGTAGTAATCCCCAG (-)	CTGGGGATTACTACGTGCCTTT
ENSG00000151025	NM_020752	G protein-coupled receptor 158	Ar	25841303	25841324	25503997	25931161	CTCAGTTCACCGTGTACAGGAT (-)	ATCCTGTACACGGTGAACTGAG
ENSG00000151025	NM_020752	G protein-coupled receptor 158	Ar	25871047	25871068	25503997	25931161	TATAGTACAACAGGTTCCAAAA (-)	TTTTGGAACCTGTTGTACTATA
ENSG00000151025	NM_020752	G protein-coupled receptor 158	Ar	25904436	25904457	25503997	25931161	AAAAGCACAACAGGAATCTGCC (-)	GGCAGATTCCTGTTGTGCTTTT
ENSG00000151025	NM_020752	G protein-coupled receptor 158	Ar	25914849	25914870	25503997	25931161	AACACCACAACCTGTGCCAGAC (+)	AACACCACAACCTGTGCCAGAC (+)
ENSG00000151025	NM_020752	G protein-coupled receptor 158	Ar	25921221	25921242	25503997	25931161	GTGAGCTCATCATGTCCCCACT (+)	GTGAGCTCATCATGTCCCCACT (+)
ENSG00000151025	NM_020752	G protein-coupled receptor 158	Ar	25934038	25934059	25503997	25931161	ATTAGAACACTGTGTATCTTTT (+)	ATTAGAACACTGTGTATCTTTT (+)
ENSG00000118402	NM_022726	Elongation of very long chain fatty acids (FEN1/Elo2, SUR4/Elo3, yeast)-like 4	Ar	80687900	80687921	80681248	80714016	AAAAGAACATACTTTTCTAAAG (-)	CTTTAGAAAAGTATGTTCTTTT
ENSG00000118402	NM_022726	Elongation of very long chain fatty acids (FEN1/Elo2, SUR4/Elo3, yeast)-like 4	Ar	80712078	80712099	80681248	80714016	TAAAAAACACTGTGTCCAAATA (-)	TATTTGGACACAGTGTTTTTTA
ENSG00000118402	NM_022726	Elongation of very long chain fatty acids (FEN1/Elo2, SUR4/Elo3, yeast)-like 4	Ar	80718926	80718947	80681248	80714016	ACCAGTACAGAATGTTCACAAA (-)	TTTGTGAACATTCTGTACTGGT
ENSG00000197635	NM_001935	Dipeptidyl-peptidase 4 (CD26, adenosine deaminase complexing protein 2)	Ar	162578333	162578354	162557005	162639298	AAAATAACCTAAAGTTCCAACA (+)	AAAATAACCTAAAGTTCCAACA (+)
ENSG00000197635	NM_001935	Dipeptidyl-peptidase 4 (CD26, adenosine deaminase complexing protein 2)	Ar	162606384	162606405	162557005	162639298	AACAGCACATAATGTAAAATCA (+)	AACAGCACATAATGTAAAATCA (+)
ENSG00000197635	NM_001935	Dipeptidyl-peptidase 4 (CD26, adenosine deaminase complexing protein 2)	Ar	162610576	162610597	162557005	162639298	CTGGGGACACCCTGTAAAAGAG (+)	CTGGGGACACCCTGTAAAAGAG (+)
ENSG00000197635	NM_001935	Dipeptidyl-peptidase 4 (CD26, adenosine deaminase complexing protein 2)	Ar	162636911	162636932	162557005	162639298	AGAAGAACCATCTGTAGCTGCT (-)	AGCAGCTACAGATGGTTCTTCT
ENSG00000197959	AL136712	Dynamin 3	Ar	170093862	170093883	170077261	170648480	TTCCTAACATTAAGTTCCAAAC (-)	GTTTGGAACTTAATGTTAGGAA
ENSG00000197959	AL136712	Dynamin 3	Ar	170150268	170150289	170077261	170648480	TTAGGATCATCCTGCACCTAAA (+)	TTAGGATCATCCTGCACCTAAA (+)
ENSG00000197959	AL136712	Dynamin 3	Ar	170178995	170179016	170077261	170648480	ATTAGCCCACCGTCAACCCAAG (-)	CTTGGGTTGACGGTGGGCTAAT
ENSG00000197959	AL136712	Dynamin 3	Ar	170191629	170191650	170077261	170648480	TTTAGAACATTCTCTCCCACTT (-)	AAGTGGGAGAGAATGTTCTAAA
ENSG00000197959	AL136712	Dynamin 3	Ar	170217440	170217461	170077261	170648480	AGAAGCACAATGTGTAATTGAA (+)	AGAAGCACAATGTGTAATTGAA (+)
ENSG00000197959	AL136712	Dynamin 3	Ar	170250697	170250718	170077261	170648480	AGCAGAACAGCTTGTACTTTCA (-)	TGAAAGTACAAGCTGTTCTGCT
ENSG00000197959	AL136712	Dynamin 3	Ar	170250698	170250719	170077261	170648480	GAAAGTACAAGCTGTTCTGCTA (+)	GAAAGTACAAGCTGTTCTGCTA (+)
ENSG00000197959	AL136712	Dynamin 3	Ar	170258906	170258927	170077261	170648480	CAGTGTACGCAGTGTTCCAGAT (+)	CAGTGTACGCAGTGTTCCAGAT (+)
ENSG00000197959	AL136712	Dynamin 3	Ar	170259723	170259744	170077261	170648480	ATGGGAACTCTCTGTACTTGCT (-)	AGCAAGTACAGAGAGTTCCCAT
ENSG00000197959	AL136712	Dynamin 3	Ar	170268924	170268945	170077261	170648480	GAGAGAACAGAGAGTCCTGAAG (-)	CTTCAGGACTCTCTGTTCTCTC
ENSG00000197959	AL136712	Dynamin 3	Ar	170278235	170278256	170077261	170648480	TAGAGAACAAACTGTTGCCTCT (+)	TAGAGAACAAACTGTTGCCTCT (+)
ENSG00000197959	AL136712	Dynamin 3	Ar	170284151	170284172	170077261	170648480	CATAGAACATGAAGTAGAAGCC (+)	CATAGAACATGAAGTAGAAGCC (+)
ENSG00000197959	AL136712	Dynamin 3	Ar	170296713	170296734	170077261	170648480	CTGGGAACAAGCTGTCTCATCC (-)	GGATGAGACAGCTTGTTCCCAG
ENSG00000197959	AL136712	Dynamin 3	Ar	170315493	170315514	170077261	170648480	AAAATAACATCATGTTCTTGTG (+)	AAAATAACATCATGTTCTTGTG (+)
ENSG00000197959	AL136712	Dynamin 3	Ar	170330350	170330371	170077261	170648480	AAAAGCACAAAAAATACCACAA (-)	TTGTGGTATTTTTTGTGCTTTT
ENSG00000197959	AL136712	Dynamin 3	Ar	170341628	170341649	170077261	170648480	GTGAGCACATAATTTACCGAAA (+)	GTGAGCACATAATTTACCGAAA (+)
ENSG00000197959	AL136712	Dynamin 3	Ar	170404986	170405007	170077261	170648480	AAAAGAACAAGCATTACCTGTG (+)	AAAAGAACAAGCATTACCTGTG (+)
ENSG00000197959	AL136712	Dynamin 3	Ar	170426156	170426177	170077261	170648480	AAAATCACACACTGTTCTTTGG (-)	CCAAAGAACAGTGTGTGATTTT
ENSG00000197959	AL136712	Dynamin 3	Ar	170448975	170448996	170077261	170648480	TGGGGAACACGAGGTACCTCAA (-)	TTGAGGTACCTCGTGTTCCCCA
ENSG00000197959	AL136712	Dynamin 3	Ar	170448976	170448997	170077261	170648480	TGAGGTACCTCGTGTTCCCCAA (+)	TGAGGTACCTCGTGTTCCCCAA (+)
ENSG00000197959	AL136712	Dynamin 3	Ar	170455418	170455439	170077261	170648480	CTTGGTCCATGCTGATCCACAA (+)	CTTGGTCCATGCTGATCCACAA (+)
ENSG00000197959	AL136712	Dynamin 3	Ar	170497457	170497478	170077261	170648480	GATGGAACACAATGTCCTTGGC (-)	GCCAAGGACATTGTGTTCCATC
ENSG00000197959	AL136712	Dynamin 3	Ar	170497458	170497479	170077261	170648480	CCAAGGACATTGTGTTCCATCT (+)	CCAAGGACATTGTGTTCCATCT (+)
ENSG00000197959	AL136712	Dynamin 3	Ar	170501833	170501854	170077261	170648480	AATAGCACATTGTGACCTAACT (-)	AGTTAGGTCACAATGTGCTATT
ENSG00000197959	AL136712	Dynamin 3	Ar	170559181	170559202	170077261	170648480	TAAAGAACATGATATAACAAAC (+)	TAAAGAACATGATATAACAAAC (+)
ENSG00000197959	AL136712	Dynamin 3	Ar	170589553	170589574	170077261	170648480	AAAGGACCATTCTGAACACGAT (-)	ATCGTGTTCAGAATGGTCCTTT
ENSG00000197959	AL136712	Dynamin 3	Ar	170589757	170589778	170077261	170648480	ATGAGAAGACTGCGTTCCAAAT (-)	ATTTGGAACGCAGTCTTCTCAT
ENSG00000197959	AL136712	Dynamin 3	Ar	170642711	170642732	170077261	170648480	CATGGTACAGAATGTATCTTAC (-)	GTAAGATACATTCTGTACCATG
ENSG00000197959	AL136712	Dynamin 3	Ar	170643868	170643889	170077261	170648480	CTAGGTACATAATGTTTCACCT (-)	AGGTGAAACATTATGTACCTAG
ENSG00000137504	NM_001039618	CREB/ATF bZIP transcription factor	Ar	85056686	85056707	85048415	85053348	AATAAAACATAAGGAACCTAAC (-)	GTTAGGTTCCTTATGTTTTATT
ENSG00000137504	NM_001039618	CREB/ATF bZIP transcription factor	Ar	85057023	85057044	85048415	85053348	TTTAGAAAATTGTGTTCTGGAT (+)	TTTAGAAAATTGTGTTCTGGAT (+)
ENSG00000111799	NM_004370	Collagen, type XII, alpha 1	Ar	75855945	75855966	75850762	75972290	ACAAGTCCAAACTGTCCTCGCC (-)	GGCGAGGACAGTTTGGACTTGT
ENSG00000111799	NM_004370	Collagen, type XII, alpha 1	Ar	75858646	75858667	75850762	75972290	ATAGGCCCATTATGTGCTGGAG (+)	ATAGGCCCATTATGTGCTGGAG (+)
ENSG00000111799	NM_004370	Collagen, type XII, alpha 1	Ar	75862434	75862455	75850762	75972290	CAAAGCACAGTGTGACCAAACC (-)	GGTTTGGTCACACTGTGCTTTG
ENSG00000111799	NM_004370	Collagen, type XII, alpha 1	Ar	75869368	75869389	75850762	75972290	AGTAGAAGAAAGTGTACCAGTT (+)	AGTAGAAGAAAGTGTACCAGTT (+)
ENSG00000111799	NM_004370	Collagen, type XII, alpha 1	Ar	75907874	75907895	75850762	75972290	AGAAGTAAACTCTGTCCACCAC (-)	GTGGTGGACAGAGTTTACTTCT
ENSG00000111799	NM_004370	Collagen, type XII, alpha 1	Ar	75913154	75913175	75850762	75972290	AAAAGAACGATGGGTTCGCTCA (-)	TGAGCGAACCCATCGTTCTTTT
ENSG00000111799	NM_004370	Collagen, type XII, alpha 1	Ar	75919733	75919754	75850762	75972290	TTTGTAACAAGGTGTCCCATCT (+)	TTTGTAACAAGGTGTCCCATCT (+)
ENSG00000111799	NM_004370	Collagen, type XII, alpha 1	Ar	75921860	75921881	75850762	75972290	AGCAGAACATGCTGACCCTGTT (-)	AACAGGGTCAGCATGTTCTGCT
ENSG00000111799	NM_004370	Collagen, type XII, alpha 1	Ar	75962100	75962121	75850762	75972290	CTAAGAACTTTCTGATCAACCA (-)	TGGTTGATCAGAAAGTTCTTAG
ENSG00000111799	NM_004370	Collagen, type XII, alpha 1	Ar	75963605	75963626	75850762	75972290	TTTAGAACATGATGTATTGACC (+)	TTTAGAACATGATGTATTGACC (+)
ENSG00000149972	BC039255	Contactin 5	Ar	99205604	99205625	99195473	99732683	AGAAGCACTCAGTGTTCCTAAT (-)	ATTAGGAACACTGAGTGCTTCT
ENSG00000149972	BC039255	Contactin 5	Ar	99326413	99326434	99195473	99732683	ATGAGAACACTAGGTACTAGCC (-)	GGCTAGTACCTAGTGTTCTCAT
ENSG00000149972	BC039255	Contactin 5	Ar	99352081	99352102	99195473	99732683	GTAAAAACACAATGTTCTTGAA (-)	TTCAAGAACATTGTGTTTTTAC
ENSG00000149972	BC039255	Contactin 5	Ar	99352082	99352103	99195473	99732683	TCAAGAACATTGTGTTTTTACA (+)	TCAAGAACATTGTGTTTTTACA (+)
ENSG00000149972	BC039255	Contactin 5	Ar	99489011	99489032	99195473	99732683	ATTAGAACATAAAGTCACTGAG (+)	ATTAGAACATAAAGTCACTGAG (+)
ENSG00000149972	BC039255	Contactin 5	Ar	99577783	99577804	99195473	99732683	CCTAGAACATTCTGTTGAGGCT (+)	CCTAGAACATTCTGTTGAGGCT (+)
ENSG00000149972	BC039255	Contactin 5	Ar	99578230	99578251	99195473	99732683	CTCAGAACACTCCAATCCCCAC (+)	CTCAGAACACTCCAATCCCCAC (+)
ENSG00000149972	BC039255	Contactin 5	Ar	99588879	99588900	99195473	99732683	TAAAGCACAGAGAGAACTAAAA (+)	TAAAGCACAGAGAGAACTAAAA (+)
ENSG00000149972	BC039255	Contactin 5	Ar	99668689	99668710	99195473	99732683	AATAGAACACCAAGTAGACTTC (-)	GAAGTCTACTTGGTGTTCTATT
ENSG00000149972	BC039255	Contactin 5	Ar	99736769	99736790	99195473	99732683	TTGAGAACTAGCTGTTCCATCT (-)	AGATGGAACAGCTAGTTCTCAA
ENSG00000149972	BC039255	Contactin 5	Ar	99741932	99741953	99195473	99732683	TAAAGAACACTCTCATCAGAAA (+)	TAAAGAACACTCTCATCAGAAA (+)
ENSG00000011523	NM_015147	Centrosomal protein 68kDa	Ar	65142718	65142739	65136999	65167618	TAAATTACATTGTGTCCACGGG (-)	CCCGTGGACACAATGTAATTTA
ENSG00000011523	NM_015147	Centrosomal protein 68kDa	Ar	65159884	65159905	65136999	65167618	AGAGGAGCACCGAGTTCCGGCT (-)	AGCCGGAACTCGGTGCTCCTCT
ENSG00000112237	BC041123	Cyclin C	Ar	100107613	100107634	100096984	100123249	ATATGAACAATGTGTTCAATCT (+)	ATATGAACAATGTGTTCAATCT (+)
ENSG00000112237	BC041123	Cyclin C	Ar	100121205	100121226	100096984	100123249	ATAAAAACATAAAGTACAATAG (-)	CTATTGTACTTTATGTTTTTAT
ENSG00000112237	BC041123	Cyclin C	Ar	100123960	100123981	100096984	100123249	TAGATTACATCAAGTTCTTGAC (-)	GTCAAGAACTTGATGTAATCTA
ENSG00000111530	AB020636	Cullin-associated and neddylation-dissociated 1	Ar	65965670	65965691	65949426	65994658	CTCAGTACACCAATTACCTTTC (-)	GAAAGGTAATTGGTGTACTGAG
ENSG00000111530	AB020636	Cullin-associated and neddylation-dissociated 1	Ar	66004556	66004577	65949426	65994658	CATAGTACATAATATACTAACA (-)	TGTTAGTATATTATGTACTATG
ENSG00000118961	AK025473	Chromosome 2 open reading frame 43	Ar	20764936	20764957	20747285	20886355	CAAAGAACATGCTGTCTTTGAA (+)	CAAAGAACATGCTGTCTTTGAA (+)
ENSG00000118961	AK025473	Chromosome 2 open reading frame 43	Ar	20784588	20784609	20747285	20886355	AAAAGATCAAGCTGTACACCTG (+)	AAAAGATCAAGCTGTACACCTG (+)
ENSG00000118961	AK025473	Chromosome 2 open reading frame 43	Ar	20810584	20810605	20747285	20886355	AACAGAATACAGAGTCCCAGCT (-)	AGCTGGGACTCTGTATTCTGTT
ENSG00000118961	AK025473	Chromosome 2 open reading frame 43	Ar	20812658	20812679	20747285	20886355	AAAAGGACAGCAAGTTCTCAAA (+)	AAAAGGACAGCAAGTTCTCAAA (+)
ENSG00000118961	AK025473	Chromosome 2 open reading frame 43	Ar	20888713	20888734	20747285	20886355	CAGGGAACACAGTGATCTACAC (+)	CAGGGAACACAGTGATCTACAC (+)
ENSG00000118961	AK025473	Chromosome 2 open reading frame 43	Ar	20891280	20891301	20747285	20886355	CAAAGAACATTATTTTCCCCTC (-)	GAGGGGAAAATAATGTTCTTTG
ENSG00000118961	AK025473	Chromosome 2 open reading frame 43	Ar	20892000	20892021	20747285	20886355	CAGAGCACACTCAGTCCCAGCC (-)	GGCTGGGACTGAGTGTGCTCTG
ENSG00000127150	NM_032374	Chromosome 14 open reading frame 153	Ar	103121481	103121502	103099084	103128261	CTTAACACATCCTGTCCTATTA (-)	TAATAGGACAGGATGTGTTAAG
ENSG00000168283	NM_005180	BMI1 polycomb ring finger oncogene	Ar	22656927	22656948	22650146	22660419	TTAAATAAATCCTGTACCTTAG (-)	CTAAGGTACAGGATTTATTTAA
ENSG00000172995	NM_016300	Cyclic AMP-regulated phosphoprotein, 21 kD	Ar	35679654	35679675	35657514	35810992	ATAGGCACACAAAGTCCCTTTC (-)	GAAAGGGACTTTGTGTGCCTAT
ENSG00000172995	NM_016300	Cyclic AMP-regulated phosphoprotein, 21 kD	Ar	35681189	35681210	35657514	35810992	AAAAGGCCACCCTGATCCTGCA (-)	TGCAGGATCAGGGTGGCCTTTT
ENSG00000172995	NM_016300	Cyclic AMP-regulated phosphoprotein, 21 kD	Ar	35705224	35705245	35657514	35810992	ATGAGCACAGCTGGTTCCTTAC (-)	GTAAGGAACCAGCTGTGCTCAT
ENSG00000172995	NM_016300	Cyclic AMP-regulated phosphoprotein, 21 kD	Ar	35712177	35712198	35657514	35810992	TTAAGGACAGACTGAACCATCA (-)	TGATGGTTCAGTCTGTCCTTAA
ENSG00000172995	NM_016300	Cyclic AMP-regulated phosphoprotein, 21 kD	Ar	35714016	35714037	35657514	35810992	TAAGGAACATCTAGTACTAAAA (-)	TTTTAGTACTAGATGTTCCTTA
ENSG00000172995	NM_016300	Cyclic AMP-regulated phosphoprotein, 21 kD	Ar	35714017	35714038	35657514	35810992	TTTAGTACTAGATGTTCCTTAT (+)	TTTAGTACTAGATGTTCCTTAT (+)
ENSG00000172995	NM_016300	Cyclic AMP-regulated phosphoprotein, 21 kD	Ar	35716573	35716594	35657514	35810992	AAAGTATCATCCTGTCCCTGCA (-)	TGCAGGGACAGGATGATACTTT
ENSG00000172995	NM_016300	Cyclic AMP-regulated phosphoprotein, 21 kD	Ar	35732250	35732271	35657514	35810992	ATATTGACACCATGTTCCAAAA (+)	ATATTGACACCATGTTCCAAAA (+)
ENSG00000172995	NM_016300	Cyclic AMP-regulated phosphoprotein, 21 kD	Ar	35748227	35748248	35657514	35810992	TAAAGCCCGCCATGACCAAGAC (+)	TAAAGCCCGCCATGACCAAGAC (+)
ENSG00000172995	NM_016300	Cyclic AMP-regulated phosphoprotein, 21 kD	Ar	35748334	35748355	35657514	35810992	ATAAACACATTCAGTACTAACT (-)	AGTTAGTACTGAATGTGTTTAT
ENSG00000066777	NM_006421	ADP-ribosylation factor guanine nucleotide-exchange factor 1(brefeldin A-inhibited)	Ar	68277858	68277879	68272451	68418466	AGACGAAGAACATGTTCCTGAC (+)	AGACGAAGAACATGTTCCTGAC (+)
ENSG00000066777	NM_006421	ADP-ribosylation factor guanine nucleotide-exchange factor 1(brefeldin A-inhibited)	Ar	68322426	68322447	68272451	68418466	ATGAGAACATACTTTTCCTCTA (-)	TAGAGGAAAAGTATGTTCTCAT
ENSG00000066777	NM_006421	ADP-ribosylation factor guanine nucleotide-exchange factor 1(brefeldin A-inhibited)	Ar	68342988	68343009	68272451	68418466	AAAATAATACCAAGTTCCAGAA (-)	TTCTGGAACTTGGTATTATTTT
ENSG00000165097	NM_153042	Amine oxidase (flavin containing) domain 1	Ar	18279887	18279908	18263662	18332063	TTGAGGACACTGTGTTGCAAAA (-)	TTTTGCAACACAGTGTCCTCAA
ENSG00000165097	NM_153042	Amine oxidase (flavin containing) domain 1	Ar	18279888	18279909	18263662	18332063	TTTGCAACACAGTGTCCTCAAA (+)	TTTGCAACACAGTGTCCTCAAA (+)
ENSG00000165097	NM_153042	Amine oxidase (flavin containing) domain 1	Ar	18309486	18309507	18263662	18332063	TAGAGCTCATCCAGTTCCATCA (-)	TGATGGAACTGGATGAGCTCTA
ENSG00000136100	AB208956	Vacuolar protein sorting 36 homolog (S. cerevisiae)	ESR1	51935693	51935710	51884743	51922799	CCAGGTCTCAGTGACTTA (+)	CCAGGTCTCAGTGACTTA (+)
ENSG00000136100	AB208956	Vacuolar protein sorting 36 homolog (S. cerevisiae)	ESR1	51935694	51935711	51884743	51922799	TTAAGTCACTGAGACCTG (-)	CAGGTCTCAGTGACTTAA
ENSG00000083290	AB014523	Unc-51-like kinase 2 (C. elegans)	ESR1	19620051	19620068	19614736	19711841	CAGGGTCAGCGAGGCCCG (-)	CGGGCCTCGCTGACCCTG
ENSG00000083290	AB014523	Unc-51-like kinase 2 (C. elegans)	ESR1	19663980	19663997	19614736	19711841	TGAGGACACCATGGCCCA (-)	TGGGCCATGGTGTCCTCA
ENSG00000083290	AB014523	Unc-51-like kinase 2 (C. elegans)	ESR1	19718930	19718947	19614736	19711841	ACAGGACACCAGGGCCTC (-)	GAGGCCCTGGTGTCCTGT
ENSG00000102804	NM_183422	TSC22 domain family, member 1	ESR1	43910006	43910023	43905663	44048210	CCGCGTCGCCCCGGCCCC (+)	CCGCGTCGCCCCGGCCCC (+)
ENSG00000102804	NM_183422	TSC22 domain family, member 1	ESR1	44036273	44036290	43905663	44048210	CAAGGTCACTCTGACCAC (-)	GTGGTCAGAGTGACCTTG
ENSG00000102804	NM_183422	TSC22 domain family, member 1	ESR1	44050334	44050351	43905663	44048210	CCATGTCACCATAATCTC (-)	GAGATTATGGTGACATGG
ENSG00000102804	NM_183422	TSC22 domain family, member 1	ESR1	44056352	44056369	43905663	44048210	CCAGGTGTTCAGGACCCC (+)	CCAGGTGTTCAGGACCCC (+)
ENSG00000137877	NM_016642	Spectrin, beta, non-erythrocytic 5	ESR1	39974349	39974366	39927637	39973567	GCTGGTCTCCCTGACCTG (+)	GCTGGTCTCCCTGACCTG (+)
ENSG00000137877	NM_016642	Spectrin, beta, non-erythrocytic 5	ESR1	39974350	39974367	39927637	39973567	CCAGGTCAGGGAGACCAG (-)	CTGGTCTCCCTGACCTGG
ENSG00000137877	NM_016642	Spectrin, beta, non-erythrocytic 5	ESR1	39985897	39985914	39927637	39973567	TCCGGTCACCAGGTCCTG (+)	TCCGGTCACCAGGTCCTG (+)
ENSG00000134294	NM_018976	Solute carrier family 38, member 2	ESR1	45061034	45061051	45038239	45052824	CCAGTTCAGCATGGTCCA (-)	TGGACCATGCTGAACTGG
ENSG00000092108	NM_016106	Sec1 family domain containing 1	ESR1	30201900	30201917	30161272	30274769	ACAGGTCACTGCAGCCTT (-)	AAGGCTGCAGTGACCTGT
ENSG00000092108	NM_016106	Sec1 family domain containing 1	ESR1	30231265	30231282	30161272	30274769	CTAAGTCACTATGGCACA (+)	CTAAGTCACTATGGCACA (+)
ENSG00000029725	NM_004703	Rabaptin, RAB GTPase binding effector protein 1	ESR1	5194513	5194530	5126506	5227242	TGAGGTTACACAGACCCA (+)	TGAGGTTACACAGACCCA (+)
ENSG00000142875	BX537705	Protein kinase, cAMP-dependent, catalytic, beta	ESR1	84320252	84320269	84316329	84476769	ATGAGTGACCATGGCCCA (+)	ATGAGTGACCATGGCCCA (+)
ENSG00000101333	NM_000933	Phospholipase C, beta 4	ESR1	9338526	9338543	9024932	9409889	CTAGGTTTCCATGACCTA (-)	TAGGTCATGGAAACCTAG
ENSG00000101333	NM_000933	Phospholipase C, beta 4	ESR1	9383500	9383517	9024932	9409889	CCAGGTCACTGTCACATA (+)	CCAGGTCACTGTCACATA (+)
ENSG00000101333	NM_000933	Phospholipase C, beta 4	ESR1	9383501	9383518	9024932	9409889	CTATGTGACAGTGACCTG (-)	CAGGTCACTGTCACATAG
ENSG00000101333	NM_000933	Phospholipase C, beta 4	ESR1	9398911	9398928	9024932	9409889	AAAAGTCTCCATGACCAC (-)	GTGGTCATGGAGACTTTT
ENSG00000101333	NM_000933	Phospholipase C, beta 4	ESR1	9406838	9406855	9024932	9409889	CTAGGTGGCCACTGCCCC (+)	CTAGGTGGCCACTGCCCC (+)
ENSG00000148053	NM_001018065	Neurotrophic tyrosine kinase, receptor, type 2	ESR1	86475385	86475402	86473286	86828325	CCTGGTCACTCTGAACCA (-)	TGGTTCAGAGTGACCAGG
ENSG00000148053	NM_001018065	Neurotrophic tyrosine kinase, receptor, type 2	ESR1	86561352	86561369	86473286	86828325	CGAGGTCACCCAGGGCTC (-)	GAGCCCTGGGTGACCTCG
ENSG00000148053	NM_001018065	Neurotrophic tyrosine kinase, receptor, type 2	ESR1	86586078	86586095	86473286	86828325	TCAGGACACTGTGGTCCA (-)	TGGACCACAGTGTCCTGA
ENSG00000148053	NM_001018065	Neurotrophic tyrosine kinase, receptor, type 2	ESR1	86601831	86601848	86473286	86828325	CAAGATCAGCCTGACCAA (+)	CAAGATCAGCCTGACCAA (+)
ENSG00000148053	NM_001018065	Neurotrophic tyrosine kinase, receptor, type 2	ESR1	86697192	86697209	86473286	86828325	CCAAATCACCTTGGCCCT (-)	AGGGCCAAGGTGATTTGG
ENSG00000148053	NM_001018065	Neurotrophic tyrosine kinase, receptor, type 2	ESR1	86809361	86809378	86473286	86828325	TCCTGTCACCATGACCCA (+)	TCCTGTCACCATGACCCA (+)
ENSG00000197885	NM_020345	NFKB inhibitor interacting Ras-like 1	ESR1	23939345	23939362	23909590	23927399	TCGGGTCACTGTAGCCTT (+)	TCGGGTCACTGTAGCCTT (+)
ENSG00000102471	AB032991	Nedd4 family interacting protein 2	ESR1	78990814	78990831	78953288	79028211	ACAGGTCATAAAGACCTT (-)	AAGGTCTTTATGACCTGT
ENSG00000055609	NM_170606	Myeloid/lymphoid or mixed-lineage leukemia 3	ESR1	151670931	151670948	151464602	151763984	GTGAGTCACCATGCCCCA (+)	GTGAGTCACCATGCCCCA (+)
ENSG00000055609	NM_170606	Myeloid/lymphoid or mixed-lineage leukemia 3	ESR1	151724537	151724554	151464602	151763984	CCAGGTCCAGGGGGCCTA (-)	TAGGCCCCCTGGACCTGG
ENSG00000055609	NM_170606	Myeloid/lymphoid or mixed-lineage leukemia 3	ESR1	151757495	151757512	151464602	151763984	CCAGGTCTTCATGGCCTT (-)	AAGGCCATGAAGACCTGG
ENSG00000055609	NM_170606	Myeloid/lymphoid or mixed-lineage leukemia 3	ESR1	151761897	151761914	151464602	151763984	GAAGGTCACGATGCTCCA (-)	TGGAGCATCGTGACCTTC
ENSG00000166963	NM_002373	Microtubule-associated protein 1A	ESR1	41603441	41603458	41590448	41611110	TCAAGTCTCTGTAGCCAA (-)	TTGGCTACAGAGACTTGA
ENSG00000166963	NM_002373	Microtubule-associated protein 1A	ESR1	41617618	41617635	41590448	41611110	GGAAGTGACCAAGGCCCC (+)	GGAAGTGACCAAGGCCCC (+)
ENSG00000138095	AY289212	Leucine-rich PPR-motif containing	ESR1	44066238	44066255	43968391	44076648	TTAGGTCACAAGGTCCTG (+)	TTAGGTCACAAGGTCCTG (+)
ENSG00000138095	AY289212	Leucine-rich PPR-motif containing	ESR1	44070728	44070745	43968391	44076648	GCAGGTCTCTGTGGCCCG (+)	GCAGGTCTCTGTGGCCCG (+)
ENSG00000138095	AY289212	Leucine-rich PPR-motif containing	ESR1	44070924	44070941	43968391	44076648	AACAGTCACCGTGATCCC (+)	AACAGTCACCGTGATCCC (+)
ENSG00000182700	NM_001007189	Similar to bovine IgA regulatory protein	ESR1	139487426	139487443	139485705	139488575	TTAGGTAACTCTGGCCCT (-)	AGGGCCAGAGTTACCTAA
ENSG00000144406	AB058746	KIAA1843 protein	ESR1	210441596	210441613	210402198	210556260	AGAGGTCGCAGTGAGCCC (+)	AGAGGTCGCAGTGAGCCC (+)
ENSG00000144406	AB058746	KIAA1843 protein	ESR1	210569633	210569650	210402198	210556260	GTGAGTCACCCAGACCCA (+)	GTGAGTCACCCAGACCCA (+)
ENSG00000092148	NM_015382	HECT domain containing 1	ESR1	30669279	30669296	30639075	30746274	CTAGATCAGCCTGGCCAA (+)	CTAGATCAGCCTGGCCAA (+)
ENSG00000092148	NM_015382	HECT domain containing 1	ESR1	30682001	30682018	30639075	30746274	CCACTTCACTATGGCCCC (-)	GGGGCCATAGTGAAGTGG
ENSG00000123901	NM_016540	G protein-coupled receptor 83	ESR1	93758822	93758839	93750131	93774066	CAAGGTCACAGTGATCAG (+)	CAAGGTCACAGTGATCAG (+)
ENSG00000151025	NM_020752	G protein-coupled receptor 158	ESR1	25635171	25635188	25503997	25931161	CCAGGAGACTGTGTCCCA (-)	TGGGACACAGTCTCCTGG
ENSG00000151025	NM_020752	G protein-coupled receptor 158	ESR1	25694474	25694491	25503997	25931161	ACAGGGAACCATGACCTC (-)	GAGGTCATGGTTCCCTGT
ENSG00000151025	NM_020752	G protein-coupled receptor 158	ESR1	25847621	25847638	25503997	25931161	GCAGGTCACCAGGGTCAA (+)	GCAGGTCACCAGGGTCAA (+)
ENSG00000118402	NM_022726	Elongation of very long chain fatty acids (FEN1/Elo2, SUR4/Elo3, yeast)-like 4	ESR1	80699508	80699525	80681248	80714016	CCATGTCACAAAGACCGA (-)	TCGGTCTTTGTGACATGG
ENSG00000197635	NM_001935	Dipeptidyl-peptidase 4 (CD26, adenosine deaminase complexing protein 2)	ESR1	162639436	162639453	162557005	162639298	CAAGGTCATCCTGGCCTA (-)	TAGGCCAGGATGACCTTG
ENSG00000197635	NM_001935	Dipeptidyl-peptidase 4 (CD26, adenosine deaminase complexing protein 2)	ESR1	162647881	162647898	162557005	162639298	CCAGGTCCAACTGACCTC (-)	GAGGTCAGTTGGACCTGG
ENSG00000197959	AL136712	Dynamin 3	ESR1	170087342	170087359	170077261	170648480	CCAGGGCAGCGCGGCCCC (+)	CCAGGGCAGCGCGGCCCC (+)
ENSG00000197959	AL136712	Dynamin 3	ESR1	170153053	170153070	170077261	170648480	CAAGATCAGCCTGACCAA (+)	CAAGATCAGCCTGACCAA (+)
ENSG00000197959	AL136712	Dynamin 3	ESR1	170246083	170246100	170077261	170648480	GCAGGTCAACCAGGCCTA (+)	GCAGGTCAACCAGGCCTA (+)
ENSG00000197959	AL136712	Dynamin 3	ESR1	170316707	170316724	170077261	170648480	GCAGGCCACCGTGCCCAG (-)	CTGGGCACGGTGGCCTGC
ENSG00000137504	NM_001039618	CREB/ATF bZIP transcription factor	ESR1	85053567	85053584	85048415	85053348	TTAGCTCGCCGGGGCCTC (+)	TTAGCTCGCCGGGGCCTC (+)
ENSG00000111799	NM_004370	Collagen, type XII, alpha 1	ESR1	75973917	75973934	75850762	75972290	AGAGGTCCCCCTGGCCCC (+)	AGAGGTCCCCCTGGCCCC (+)
ENSG00000149972	BC039255	Contactin 5	ESR1	99360592	99360609	99195473	99732683	ACAGATCACCATAACCCC (-)	GGGGTTATGGTGATCTGT
ENSG00000149972	BC039255	Contactin 5	ESR1	99415190	99415207	99195473	99732683	TAAAGTCACTATGGCCTG (-)	CAGGCCATAGTGACTTTA
ENSG00000011523	NM_015147	Centrosomal protein 68kDa	ESR1	65156405	65156422	65136999	65167618	CCAGATCAGCCTGGCCAA (+)	CCAGATCAGCCTGGCCAA (+)
ENSG00000111530	AB020636	Cullin-associated and neddylation-dissociated 1	ESR1	65954863	65954880	65949426	65994658	CAAGGTGGCACTGCCCCA (+)	CAAGGTGGCACTGCCCCA (+)
ENSG00000111530	AB020636	Cullin-associated and neddylation-dissociated 1	ESR1	65997973	65997990	65949426	65994658	TAAGGTCAAAATAACCTA (+)	TAAGGTCAAAATAACCTA (+)
ENSG00000118961	AK025473	Chromosome 2 open reading frame 43	ESR1	20821726	20821743	20747285	20886355	TCCAGTCACACTGGCCTT (-)	AAGGCCAGTGTGACTGGA
ENSG00000182831	NM_014117	Chromosome 16 open reading frame 72	ESR1	9118357	9118374	9093038	9121037	ACAGGTCAGGCAGGCCAA (-)	TTGGCCTGCCTGACCTGT
ENSG00000127150	NM_032374	Chromosome 14 open reading frame 153	ESR1	103109087	103109104	103099084	103128261	CAAGACCACCATGGCCCC (-)	GGGGCCATGGTGGTCTTG
ENSG00000172995	NM_016300	Cyclic AMP-regulated phosphoprotein, 21 kD	ESR1	35706418	35706435	35657514	35810992	GTAAGTCGCCAAGACCTA (+)	GTAAGTCGCCAAGACCTA (+)
ENSG00000172995	NM_016300	Cyclic AMP-regulated phosphoprotein, 21 kD	ESR1	35820194	35820211	35657514	35810992	ACAGGTGCCAATGACCCA (+)	ACAGGTGCCAATGACCCA (+)
ENSG00000066777	NM_006421	ADP-ribosylation factor guanine nucleotide-exchange factor 1(brefeldin A-inhibited)	ESR1	68313208	68313225	68272451	68418466	TTAGGTCAGAAAGGCCAA (-)	TTGGCCTTTCTGACCTAA
ENSG00000066777	NM_006421	ADP-ribosylation factor guanine nucleotide-exchange factor 1(brefeldin A-inhibited)	ESR1	68320336	68320353	68272451	68418466	AGAGGTCACAGTGAGCCA (-)	TGGCTCACTGTGACCTCT
ENSG00000066777	NM_006421	ADP-ribosylation factor guanine nucleotide-exchange factor 1(brefeldin A-inhibited)	ESR1	68323333	68323350	68272451	68418466	ATAGGTCAAAATGATCAA (-)	TTGATCATTTTGACCTAT
ENSG00000165097	NM_153042	Amine oxidase (flavin containing) domain 1	ESR1	18272916	18272933	18263662	18332063	CCAGGTTACAGTGAGCTA (+)	CCAGGTTACAGTGAGCTA (+)
Total times Ar was found in the whole list: 234
Total times Ar was found at least once in a gene: 40
The processed list has 61 genes
Total times ESR1 was found in the whole list: 71
Total times ESR1 was found at least once in a gene: 34
The processed list has 61 genes

## Sheet: Grouped table
Gene ID	RefSeq	Name	TF	Total	TF Abs Start	TF Abs End
ENSG00000136100	AB208956	Vacuolar protein sorting 36 homolog (S. cerevisiae)	Ar	2	51903430-51906470	51903451-51906491
ENSG00000083290	AB014523	Unc-51-like kinase 2 (C. elegans)	Ar	5	19677202-19677356-19677357-19713403-19716769	19677223-19677377-19677378-19713424-19716790
ENSG00000102804	NM_183422	TSC22 domain family, member 1	Ar	6	43911956-43969472-43985184-44006142-44043763-44050399	43911977-43969493-43985205-44006163-44043784-44050420
ENSG00000137877	NM_016642	Spectrin, beta, non-erythrocytic 5	Ar	4	39928358-39930711-39933865-39954058	39928379-39930732-39933886-39954079
ENSG00000134294	NM_018976	Solute carrier family 38, member 2	Ar	3	45041060-45044879-45054869	45041081-45044900-45054890
ENSG00000092108	NM_016106	Sec1 family domain containing 1	Ar	5	30171465-30180392-30211979-30229856-30263758	30171486-30180413-30212000-30229877-30263779
ENSG00000085365	NM_004866	Secretory carrier membrane protein 1	Ar	5	77746344-77746345-77748077-77780925-77805498	77746365-77746366-77748098-77780946-77805519
ENSG00000080345	NM_018151	RAP1 interacting factor homolog (yeast)	Ar	6	151995973-151998540-152022036-152029494-152043193-152055038	151995994-151998561-152022057-152029515-152043214-152055059
ENSG00000101911	NM_001039091	Phosphoribosyl pyrophosphate synthetase 2	Ar	4	12725877-12733462-12762525-12763191	12725898-12733483-12762546-12763212
ENSG00000142875	BX537705	Protein kinase, cAMP-dependent, catalytic, beta	Ar	5	84318716-84329017-84329644-84362414-84363285	84318737-84329038-84329665-84362435-84363306
ENSG00000101333	NM_000933	Phospholipase C, beta 4	Ar	4	9328984-9399472-9401927-9402800	9329005-9399493-9401948-9402821
ENSG00000148053	NM_001018065	Neurotrophic tyrosine kinase, receptor, type 2	Ar	20	86485950-86496832-86511383-86514586-86553141-86564371-86586076-86589120-86631789-86644756-86667826-86684445-86718824-86718825-86750523-86778966-86789695-86804665-86804666-86840007	86485971-86496853-86511404-86514607-86553162-86564392-86586097-86589141-86631810-86644777-86667847-86684466-86718845-86718846-86750544-86778987-86789716-86804686-86804687-86840028
ENSG00000102471	AB032991	Nedd4 family interacting protein 2	Ar	5	78955137-78959624-78975149-78988267-79031447	78955158-78959645-78975170-78988288-79031468
ENSG00000055609	NM_170606	Myeloid/lymphoid or mixed-lineage leukemia 3	Ar	5	151675991-151686945-151686946-151724153-151725670	151676012-151686966-151686967-151724174-151725691
ENSG00000139793	NM_144778	Muscleblind-like 2 (Drosophila)	Ar	3	96739253-96825721-96826255	96739274-96825742-96826276
ENSG00000166963	NM_002373	Microtubule-associated protein 1A	Ar	3	41597945-41599876-41601107	41597966-41599897-41601128
ENSG00000137821	NM_017691	Leucine rich repeat containing 49	Ar	7	69009438-69043675-69055371-69060643-69061507-69091887-69133522	69009459-69043696-69055392-69060664-69061528-69091908-69133543
ENSG00000138095	AY289212	Leucine-rich PPR-motif containing	Ar	3	44021059-44074082-44090126	44021080-44074103-44090147
ENSG00000144406	AB058746	KIAA1843 protein	Ar	7	210460268-210460543-210501314-210504694-210553977-210560721-210567426	210460289-210460564-210501335-210504715-210553998-210560742-210567447
ENSG00000136541	NM_020711	KIAA1189	Ar	2	157900894-157902115	157900915-157902136
ENSG00000138688	DQ335469	KIAA1109	Ar	1	123480861	123480882
ENSG00000115548	BX640698	Jumonji domain containing 1A	Ar	3	86528415-86545368-86580400	86528436-86545389-86580421
ENSG00000143164	AF116725	IQ motif and WD repeats 1	Ar	4	166204533-166212732-166313393-166313394	166204554-166212753-166313414-166313415
ENSG00000092148	NM_015382	HECT domain containing 1	Ar	8	30643267-30650561-30675083-30692100-30695900-30730793-30750668-30750669	30643288-30650582-30675104-30692121-30695921-30730814-30750689-30750690
ENSG00000151025	NM_020752	G protein-coupled receptor 158	Ar	16	25511530-25515683-25554935-25645663-25725141-25757435-25764436-25774074-25818647-25839358-25841303-25871047-25904436-25914849-25921221-25934038	25511551-25515704-25554956-25645684-25725162-25757456-25764457-25774095-25818668-25839379-25841324-25871068-25904457-25914870-25921242-25934059
ENSG00000118402	NM_022726	Elongation of very long chain fatty acids (FEN1/Elo2, SUR4/Elo3, yeast)-like 4	Ar	3	80687900-80712078-80718926	80687921-80712099-80718947
ENSG00000197635	NM_001935	Dipeptidyl-peptidase 4 (CD26, adenosine deaminase complexing protein 2)	Ar	4	162578333-162606384-162610576-162636911	162578354-162606405-162610597-162636932
ENSG00000197959	AL136712	Dynamin 3	Ar	27	170093862-170150268-170178995-170191629-170217440-170250697-170250698-170258906-170259723-170268924-170296713-170315493-170330350-170341628-170404986-170426156-170448975-170448976-170455418-170497457-170497458-170501833-170559181-170589553-170589757-170642711-170643868	170093883-170150289-170179016-170191650-170217461-170250718-170250719-170258927-170259744-170268945-170296734-170315514-170330371-170341649-170405007-170426177-170448996-170448997-170455439-170497478-170497479-170501854-170559202-170589574-170589778-170642732-170643889
ENSG00000137504	NM_001039618	CREB/ATF bZIP transcription factor	Ar	2	85056686-85057023	85056707-85057044
ENSG00000111799	NM_004370	Collagen, type XII, alpha 1	Ar	7	75855945-75858646-75869368-75907874-75913154-75962100-75963605	75855966-75858667-75869389-75907895-75913175-75962121-75963626
ENSG00000149972	BC039255	Contactin 5	Ar	9	99326413-99352081-99352082-99489011-99577783-99578230-99588879-99668689-99741932	99326434-99352102-99352103-99489032-99577804-99578251-99588900-99668710-99741953
ENSG00000011523	NM_015147	Centrosomal protein 68kDa	Ar	2	65142718-65159884	65142739-65159905
ENSG00000112237	BC041123	Cyclin C	Ar	2	100121205-100123960	100121226-100123981
ENSG00000111530	AB020636	Cullin-associated and neddylation-dissociated 1	Ar	1	65965670	65965691
ENSG00000118961	AK025473	Chromosome 2 open reading frame 43	Ar	7	20764936-20784588-20810584-20812658-20888713-20891280-20892000	20764957-20784609-20810605-20812679-20888734-20891301-20892021
ENSG00000127150	NM_032374	Chromosome 14 open reading frame 153	Ar	1	103121481	103121502
ENSG00000168283	NM_005180	BMI1 polycomb ring finger oncogene	Ar	1	22656927	22656948
ENSG00000172995	NM_016300	Cyclic AMP-regulated phosphoprotein, 21 kD	Ar	8	35679654-35681189-35705224-35712177-35714016-35714017-35732250-35748334	35679675-35681210-35705245-35712198-35714037-35714038-35732271-35748355
ENSG00000066777	NM_006421	ADP-ribosylation factor guanine nucleotide-exchange factor 1(brefeldin A-inhibited)	Ar	2	68277858-68322426	68277879-68322447
ENSG00000165097	NM_153042	Amine oxidase (flavin containing) domain 1	Ar	2	18279887-18279888	18279908-18279909
ENSG00000136100	AB208956	Vacuolar protein sorting 36 homolog (S. cerevisiae)	ESR1	2	51935693-51935694	51935710-51935711
ENSG00000083290	AB014523	Unc-51-like kinase 2 (C. elegans)	ESR1	3	19620051-19663980-19718930	19620068-19663997-19718947
ENSG00000102804	NM_183422	TSC22 domain family, member 1	ESR1	3	43910006-44036273-44050334	43910023-44036290-44050351
ENSG00000137877	NM_016642	Spectrin, beta, non-erythrocytic 5	ESR1	3	39974349-39974350-39985897	39974366-39974367-39985914
ENSG00000134294	NM_018976	Solute carrier family 38, member 2	ESR1	1	45061034	45061051
ENSG00000092108	NM_016106	Sec1 family domain containing 1	ESR1	2	30201900-30231265	30201917-30231282
ENSG00000029725	NM_004703	Rabaptin, RAB GTPase binding effector protein 1	ESR1	1	5194513	5194530
ENSG00000142875	BX537705	Protein kinase, cAMP-dependent, catalytic, beta	ESR1	1	84320252	84320269
ENSG00000101333	NM_000933	Phospholipase C, beta 4	ESR1	5	9338526-9383500-9383501-9398911-9406838	9338543-9383517-9383518-9398928-9406855
ENSG00000148053	NM_001018065	Neurotrophic tyrosine kinase, receptor, type 2	ESR1	6	86475385-86561352-86586078-86601831-86697192-86809361	86475402-86561369-86586095-86601848-86697209-86809378
ENSG00000197885	NM_020345	NFKB inhibitor interacting Ras-like 1	ESR1	1	23939345	23939362
ENSG00000102471	AB032991	Nedd4 family interacting protein 2	ESR1	1	78990814	78990831
ENSG00000055609	NM_170606	Myeloid/lymphoid or mixed-lineage leukemia 3	ESR1	4	151670931-151724537-151757495-151761897	151670948-151724554-151757512-151761914
ENSG00000166963	NM_002373	Microtubule-associated protein 1A	ESR1	1	41603441	41603458
ENSG00000138095	AY289212	Leucine-rich PPR-motif containing	ESR1	3	44066238-44070728-44070924	44066255-44070745-44070941
ENSG00000182700	NM_001007189	Similar to bovine IgA regulatory protein	ESR1	1	139487426	139487443
ENSG00000144406	AB058746	KIAA1843 protein	ESR1	2	210441596-210569633	210441613-210569650
ENSG00000092148	NM_015382	HECT domain containing 1	ESR1	2	30669279-30682001	30669296-30682018
ENSG00000123901	NM_016540	G protein-coupled receptor 83	ESR1	1	93758822	93758839
ENSG00000151025	NM_020752	G protein-coupled receptor 158	ESR1	3	25635171-25694474-25847621	25635188-25694491-25847638
ENSG00000118402	NM_022726	Elongation of very long chain fatty acids (FEN1/Elo2, SUR4/Elo3, yeast)-like 4	ESR1	1	80699508	80699525
ENSG00000197635	NM_001935	Dipeptidyl-peptidase 4 (CD26, adenosine deaminase complexing protein 2)	ESR1	2	162639436-162647881	162639453-162647898
ENSG00000197959	AL136712	Dynamin 3	ESR1	3	170153053-170246083-170316707	170153070-170246100-170316724
ENSG00000137504	NM_001039618	CREB/ATF bZIP transcription factor	ESR1	1	85053567	85053584
ENSG00000111799	NM_004370	Collagen, type XII, alpha 1	ESR1	1	75973917	75973934
ENSG00000149972	BC039255	Contactin 5	ESR1	2	99360592-99415190	99360609-99415207
ENSG00000011523	NM_015147	Centrosomal protein 68kDa	ESR1	1	65156405	65156422
ENSG00000111530	AB020636	Cullin-associated and neddylation-dissociated 1	ESR1	2	65954863-65997973	65954880-65997990
ENSG00000118961	AK025473	Chromosome 2 open reading frame 43	ESR1	1	20821726	20821743
ENSG00000182831	NM_014117	Chromosome 16 open reading frame 72	ESR1	1	9118357	9118374
ENSG00000066777	NM_006421	ADP-ribosylation factor guanine nucleotide-exchange factor 1(brefeldin A-inhibited)	ESR1	3	68313208-68320336-68323333	68313225-68320353-68323350
ENSG00000165097	NM_153042	Amine oxidase (flavin containing) domain 1	ESR1	1	18272916	18272933
Total times Ar was found in the whole list: 214
Total times Ar was found at least once in a gene: 40
Total times ESR1 was found in the whole list: 65
Total times ESR1 was found at least once in a gene: 34
The processed list has 61 genes

## Sheet: 61 genes in alignment
Gene ID	Refseq
ENSG00000204947	AY621067
ENSG00000136100	AB208956
ENSG00000198722	NM_006377
ENSG00000083290	AB014523
ENSG00000102804	NM_183422
ENSG00000137877	NM_016642
ENSG00000157103	NM_003042
ENSG00000134294	NM_018976
ENSG00000092108	NM_016106
ENSG00000085365	NM_004866
ENSG00000080345	NM_018151
ENSG00000015568	NM_005054
ENSG00000029725	NM_004703
ENSG00000101911	NM_001039091
ENSG00000142875	BX537705
ENSG00000101333	NM_000933
ENSG00000051382	CR749357
ENSG00000148053	NM_001018065
ENSG00000197885	NM_020345
ENSG00000050344	NM_004289
ENSG00000102471	AB032991
ENSG00000115540	NM_015387
ENSG00000055609	NM_170606
ENSG00000139793	NM_144778
ENSG00000166963	NM_002373
ENSG00000137821	NM_017691
ENSG00000138095	AY289212
ENSG00000135801	XR_019540
ENSG00000182700	NM_001007189
ENSG00000144406	AB058746
ENSG00000136541	NM_020711
ENSG00000138688	DQ335469
ENSG00000115548	BX640698
ENSG00000143164	AF116725
ENSG00000170144	NM_194247
ENSG00000092148	NM_015382
ENSG00000123901	NM_016540
ENSG00000151025	NM_020752
ENSG00000107130	NM_014286
ENSG00000101421	AL834124
ENSG00000178568	NM_005235
ENSG00000143819	NM_000120
ENSG00000118402	NM_022726
ENSG00000197635	NM_001935
ENSG00000197959	AL136712
ENSG00000043093	NM_020640
ENSG00000137504	NM_001039618
ENSG00000111799	NM_004370
ENSG00000149972	BC039255
ENSG00000011523	NM_015147
ENSG00000112237	BC041123
ENSG00000111530	AB020636
ENSG00000151917	BC036119
ENSG00000118961	AK025473
ENSG00000182831	NM_014117
ENSG00000127150	NM_032374
ENSG00000168283	NM_005180
ENSG00000172995	NM_016300
ENSG00000066777	NM_006421
ENSG00000165097	NM_153042
ENSG00000123505	BX640599
